# Supplementary material for: Cholesterol Homeostasis: An In Silico Investigation into How Aging Disrupts Its Key Hepatic Regulatory Mechanisms
Source: Biology (Basel). 2020 Sep 30;9(10):314. doi: 10.3390/biology9100314 (PMC7599957; doi:10.3390/biology9100314)
Supplement: Supplementary file 1 [file biology-09-00314-s001.zip]

Archive with 13 entries (10 files):
- biology-931909-supplementary/
- biology-931909-supplementary/Supplementary Files/
- biology-931909-supplementary/Supplementary Files/Supplementary File 1.graphml
- biology-931909-supplementary/Supplementary Files/Supplementary File 2.docx
- biology-931909-supplementary/Supplementary Files/Supplementary File 3.cps
- biology-931909-supplementary/Supplementary Files/Supplementary File 4.xml
- biology-931909-supplementary/Supplementary Files/Supplementary File 5.xlsx
- Supplementary Files/
- Supplementary Files/Supplementary File 1.graphml
- Supplementary Files/Supplementary File 2.docx
- Supplementary Files/Supplementary File 3.cps
- Supplementary Files/Supplementary File 4.xml
- Supplementary Files/Supplementary File 5.xlsx
