# Supplementary material for: Cholesterol Homeostasis: An In Silico Investigation into How Aging Disrupts Its Key Hepatic Regulatory Mechanisms
Source: Biology (Basel). 2020 Sep 30;9(10):314. doi: 10.3390/biology9100314 (PMC7599957; doi:10.3390/biology9100314)
Supplement: Supplementary file 1 [file biology-09-00314-s001.zip › biology-931909-supplementary/Supplementary Files/Supplementary File 1.graphml]

<?xml version="1.0" encoding="UTF-8"?><!-- Created by the Gravisto/VANTED graphML writer plugin on Tue Aug 25 15:40:29 BST 2020. --><graphml xmlns="http://graphml.graphdrawing.org/xmlns/graphml" xmlns:xsi="http://www.w3.org/2001/XMLSchema-instance" xsi:schemaLocation="http://graphml.graphdrawing.org/xmlns/graphml http://graphml.graphdrawing.org/xmlns/graphml/graphml-structure-1.0rc.xsd">
<key attr.name=".directed" attr.type="boolean" for="graph" id="ga0"/>
<key attr.name=".graphbackgroundcolor" attr.type="string" for="graph" id="ga1"/>
<key attr.name=".sbgn.role" attr.type="string" for="graph" id="ga2"/>
<key attr.name=".graphics.fill.red" attr.type="int" for="node" id="na7"/>
<key attr.name=".graphics.fill.blue" attr.type="int" for="node" id="na4"/>
<key attr.name=".graphics.dimension.height" attr.type="double" for="node" id="na2"/>
<key attr.name=".graphics.opacity" attr.type="double" for="node" id="na12"/>
<key attr.name=".graphics.linemode" attr.type="string" for="node" id="na11"/>
<key attr.name=".graphics.outline.opacity" attr.type="int" for="node" id="na15"/>
<key attr.name=".labelgraphics.fontStyle" attr.type="string" for="node" id="na25"/>
<key attr.name=".labelgraphics.position.relHor" attr.type="double" for="node" id="na29"/>
<key attr.name=".graphics.outline.red" attr.type="int" for="node" id="na16"/>
<key attr.name=".graphics.rounding" attr.type="double" for="node" id="na18"/>
<key attr.name=".labelgraphics.position.localAlign" attr.type="double" for="node" id="na28"/>
<key attr.name=".zlevel" attr.type="int" for="node" id="na34"/>
<key attr.name=".labelgraphics.alignment" attr.type="string" for="node" id="na20"/>
<key attr.name=".labelgraphics.anchor" attr.type="string" for="node" id="na21"/>
<key attr.name=".graphics.gradient" attr.type="double" for="node" id="na10"/>
<key attr.name=".graphics.frameThickness" attr.type="double" for="node" id="na9"/>
<key attr.name=".graphics.shape" attr.type="string" for="node" id="na19"/>
<key attr.name=".labelgraphics.labelOffset.x" attr.type="double" for="node" id="na26"/>
<key attr.name=".pastedNode" attr.type="boolean" for="node" id="na33"/>
<key attr.name=".graphics.coordinate.x" attr.type="double" for="node" id="na0"/>
<key attr.name=".labelgraphics.labelOffset.y" attr.type="double" for="node" id="na27"/>
<key attr.name=".labelgraphics.text" attr.type="string" for="node" id="na31"/>
<key attr.name=".labelgraphics.fontName" attr.type="string" for="node" id="na23"/>
<key attr.name=".labelgraphics.color" attr.type="string" for="node" id="na22"/>
<key attr.name=".graphics.fill.green" attr.type="int" for="node" id="na5"/>
<key attr.name=".graphics.outline.transparency" attr.type="int" for="node" id="na17"/>
<key attr.name=".graphics.coordinate.y" attr.type="double" for="node" id="na1"/>
<key attr.name=".graphics.dimension.width" attr.type="double" for="node" id="na3"/>
<key attr.name=".graphics.fill.opacity" attr.type="int" for="node" id="na6"/>
<key attr.name=".graphics.outline.blue" attr.type="int" for="node" id="na13"/>
<key attr.name=".labelgraphics.position.relVert" attr.type="double" for="node" id="na30"/>
<key attr.name=".graphics.outline.green" attr.type="int" for="node" id="na14"/>
<key attr.name=".sbgn.role" attr.type="string" for="node" id="na35"/>
<key attr.name=".labelgraphics.fontSize" attr.type="int" for="node" id="na24"/>
<key attr.name=".graphics.fill.transparency" attr.type="int" for="node" id="na8"/>
<key attr.name=".labelgraphics.type" attr.type="string" for="node" id="na32"/>
<key attr.name=".graphics.fill.red" attr.type="int" for="edge" id="ea7"/>
<key attr.name=".graphics.fill.blue" attr.type="int" for="edge" id="ea4"/>
<key attr.name=".graphics.opacity" attr.type="double" for="edge" id="ea13"/>
<key attr.name=".graphics.linemode" attr.type="string" for="edge" id="ea11"/>
<key attr.name=".graphics.outline.opacity" attr.type="int" for="edge" id="ea16"/>
<key attr.name=".graphics.bends.bend1.x" attr.type="double" for="edge" id="ea23"/>
<key attr.name=".graphics.bends.bend2.y" attr.type="double" for="edge" id="ea26"/>
<key attr.name=".graphics.bends.bend1.y" attr.type="double" for="edge" id="ea24"/>
<key attr.name=".graphics.bends.bend2.x" attr.type="double" for="edge" id="ea25"/>
<key attr.name=".graphics.docking.target" attr.type="string" for="edge" id="ea3"/>
<key attr.name=".graphics.outline.red" attr.type="int" for="edge" id="ea17"/>
<key attr.name=".graphics.rounding" attr.type="double" for="edge" id="ea19"/>
<key attr.name=".zlevel" attr.type="int" for="edge" id="ea22"/>
<key attr.name=".graphics.gradient" attr.type="double" for="edge" id="ea10"/>
<key attr.name=".graphics.thickness" attr.type="double" for="edge" id="ea21"/>
<key attr.name=".graphics.frameThickness" attr.type="double" for="edge" id="ea9"/>
<key attr.name=".graphics.shape" attr.type="string" for="edge" id="ea20"/>
<key attr.name=".graphics.docking.source" attr.type="string" for="edge" id="ea2"/>
<key attr.name=".graphics.arrowhead" attr.type="string" for="edge" id="ea0"/>
<key attr.name=".graphics.linetype" attr.type="string" for="edge" id="ea12"/>
<key attr.name=".graphics.fill.green" attr.type="int" for="edge" id="ea5"/>
<key attr.name=".graphics.outline.transparency" attr.type="int" for="edge" id="ea18"/>
<key attr.name=".graphics.fill.opacity" attr.type="int" for="edge" id="ea6"/>
<key attr.name=".graphics.outline.blue" attr.type="int" for="edge" id="ea14"/>
<key attr.name=".graphics.outline.green" attr.type="int" for="edge" id="ea15"/>
<key attr.name=".graphics.arrowtail" attr.type="string" for="edge" id="ea1"/>
<key attr.name=".graphics.fill.transparency" attr.type="int" for="edge" id="ea8"/>
<graph edgedefault="directed" id="G">
<data key="ga2">PROCESSDESCRIPTION</data>
<data key="ga1">#ffffff</data>
<data key="ga0">true</data>
<node id="n0">
<data key="na21">c</data>
<data key="na20">center</data>
<data key="na34">-1</data>
<data key="na33">true</data>
<data key="na32">text</data>
<data key="na31"/>
<data key="na30">0.0</data>
<data key="na19">rectangle</data>
<data key="na18">5.0</data>
<data key="na17">255</data>
<data key="na16">0</data>
<data key="na15">255</data>
<data key="na14">0</data>
<data key="na13">0</data>
<data key="na9">2.5</data>
<data key="na12">1.0</data>
<data key="na8">255</data>
<data key="na11"> 0.0</data>
<data key="na7">255</data>
<data key="na10">0.0</data>
<data key="na6">255</data>
<data key="na5">255</data>
<data key="na4">255</data>
<data key="na3">25.0</data>
<data key="na2">25.0</data>
<data key="na1">200.0</data>
<data key="na29">0.0</data>
<data key="na0">1470.0</data>
<data key="na28">0.0</data>
<data key="na27">0.0</data>
<data key="na26">0.0</data>
<data key="na25">plain</data>
<data key="na24">12</data>
<data key="na23">Arial</data>
<data key="na22">#000000</data>
</node>
<node id="n1">
<data key="na21">c</data>
<data key="na20">center</data>
<data key="na34">-1</data>
<data key="na33">true</data>
<data key="na32">text</data>
<data key="na31"/>
<data key="na30">0.0</data>
<data key="na19">rectangle</data>
<data key="na18">5.0</data>
<data key="na17">255</data>
<data key="na16">0</data>
<data key="na15">255</data>
<data key="na14">0</data>
<data key="na13">0</data>
<data key="na9">2.5</data>
<data key="na12">1.0</data>
<data key="na8">255</data>
<data key="na11"> 0.0</data>
<data key="na7">255</data>
<data key="na10">0.0</data>
<data key="na6">255</data>
<data key="na5">255</data>
<data key="na4">255</data>
<data key="na3">25.0</data>
<data key="na2">25.0</data>
<data key="na1">260.0</data>
<data key="na29">0.0</data>
<data key="na0">1470.0</data>
<data key="na28">0.0</data>
<data key="na27">0.0</data>
<data key="na26">0.0</data>
<data key="na25">plain</data>
<data key="na24">12</data>
<data key="na23">Arial</data>
<data key="na22">#000000</data>
</node>
<node id="n2">
<data key="na21">c</data>
<data key="na20">center</data>
<data key="na34">-1</data>
<data key="na33">true</data>
<data key="na32">text</data>
<data key="na31"/>
<data key="na30">0.0</data>
<data key="na19">rectangle</data>
<data key="na18">5.0</data>
<data key="na17">255</data>
<data key="na16">0</data>
<data key="na15">255</data>
<data key="na14">0</data>
<data key="na13">0</data>
<data key="na9">2.5</data>
<data key="na12">1.0</data>
<data key="na8">255</data>
<data key="na11"> 0.0</data>
<data key="na7">255</data>
<data key="na10">0.0</data>
<data key="na6">255</data>
<data key="na5">255</data>
<data key="na4">255</data>
<data key="na3">25.0</data>
<data key="na2">25.0</data>
<data key="na1">670.0</data>
<data key="na29">0.0</data>
<data key="na0">1470.0</data>
<data key="na28">0.0</data>
<data key="na27">0.0</data>
<data key="na26">0.0</data>
<data key="na25">plain</data>
<data key="na24">12</data>
<data key="na23">Arial</data>
<data key="na22">#000000</data>
</node>
<node id="n3">
<data key="na21">c</data>
<data key="na20">center</data>
<data key="na34">-1</data>
<data key="na33">true</data>
<data key="na32">text</data>
<data key="na31"/>
<data key="na30">0.0</data>
<data key="na19">rectangle</data>
<data key="na18">5.0</data>
<data key="na17">255</data>
<data key="na16">0</data>
<data key="na15">255</data>
<data key="na14">0</data>
<data key="na13">0</data>
<data key="na9">2.5</data>
<data key="na12">1.0</data>
<data key="na8">255</data>
<data key="na11"> 0.0</data>
<data key="na7">255</data>
<data key="na10">0.0</data>
<data key="na6">255</data>
<data key="na5">255</data>
<data key="na4">255</data>
<data key="na3">25.0</data>
<data key="na2">25.0</data>
<data key="na1">1260.0</data>
<data key="na29">0.0</data>
<data key="na0">1600.0</data>
<data key="na28">0.0</data>
<data key="na27">0.0</data>
<data key="na26">0.0</data>
<data key="na25">plain</data>
<data key="na24">12</data>
<data key="na23">Arial</data>
<data key="na22">#000000</data>
</node>
<node id="n4">
<data key="na21">c</data>
<data key="na20">center</data>
<data key="na34">-1</data>
<data key="na33">true</data>
<data key="na32">text</data>
<data key="na31"/>
<data key="na30">0.0</data>
<data key="na19">rectangle</data>
<data key="na18">5.0</data>
<data key="na17">255</data>
<data key="na16">0</data>
<data key="na15">255</data>
<data key="na14">0</data>
<data key="na13">0</data>
<data key="na9">2.5</data>
<data key="na12">1.0</data>
<data key="na8">255</data>
<data key="na11"> 0.0</data>
<data key="na7">255</data>
<data key="na10">0.0</data>
<data key="na6">255</data>
<data key="na5">255</data>
<data key="na4">255</data>
<data key="na3">25.0</data>
<data key="na2">25.0</data>
<data key="na1">1180.0</data>
<data key="na29">0.0</data>
<data key="na0">1600.0</data>
<data key="na28">0.0</data>
<data key="na27">0.0</data>
<data key="na26">0.0</data>
<data key="na25">plain</data>
<data key="na24">12</data>
<data key="na23">Arial</data>
<data key="na22">#000000</data>
</node>
<node id="n5">
<data key="na21">c</data>
<data key="na20">center</data>
<data key="na34">-1</data>
<data key="na33">true</data>
<data key="na32">text</data>
<data key="na31"/>
<data key="na30">0.0</data>
<data key="na19">rectangle</data>
<data key="na18">5.0</data>
<data key="na17">255</data>
<data key="na16">0</data>
<data key="na15">255</data>
<data key="na14">0</data>
<data key="na13">0</data>
<data key="na9">2.5</data>
<data key="na12">1.0</data>
<data key="na8">255</data>
<data key="na11"> 0.0</data>
<data key="na7">255</data>
<data key="na10">0.0</data>
<data key="na6">255</data>
<data key="na5">255</data>
<data key="na4">255</data>
<data key="na3">25.0</data>
<data key="na2">25.0</data>
<data key="na1">1080.0</data>
<data key="na29">0.0</data>
<data key="na0">1470.0</data>
<data key="na28">0.0</data>
<data key="na27">0.0</data>
<data key="na26">0.0</data>
<data key="na25">plain</data>
<data key="na24">12</data>
<data key="na23">Arial</data>
<data key="na22">#000000</data>
</node>
<node id="n6">
<data key="na21">c</data>
<data key="na20">center</data>
<data key="na34">-1</data>
<data key="na33">true</data>
<data key="na32">text</data>
<data key="na31"/>
<data key="na30">0.0</data>
<data key="na19">rectangle</data>
<data key="na18">5.0</data>
<data key="na17">255</data>
<data key="na16">0</data>
<data key="na15">255</data>
<data key="na14">0</data>
<data key="na13">0</data>
<data key="na9">2.5</data>
<data key="na12">1.0</data>
<data key="na8">255</data>
<data key="na11"> 0.0</data>
<data key="na7">255</data>
<data key="na10">0.0</data>
<data key="na6">255</data>
<data key="na5">255</data>
<data key="na4">255</data>
<data key="na3">25.0</data>
<data key="na2">25.0</data>
<data key="na1">457.0</data>
<data key="na29">0.0</data>
<data key="na0">1468.0</data>
<data key="na28">0.0</data>
<data key="na27">0.0</data>
<data key="na26">0.0</data>
<data key="na25">plain</data>
<data key="na24">12</data>
<data key="na23">Arial</data>
<data key="na22">#000000</data>
</node>
<node id="n7">
<data key="na21">c</data>
<data key="na20">center</data>
<data key="na34">-1</data>
<data key="na33">true</data>
<data key="na32">text</data>
<data key="na31"/>
<data key="na30">0.0</data>
<data key="na19">rectangle</data>
<data key="na18">5.0</data>
<data key="na17">255</data>
<data key="na16">0</data>
<data key="na15">255</data>
<data key="na14">0</data>
<data key="na13">0</data>
<data key="na9">2.5</data>
<data key="na12">1.0</data>
<data key="na8">255</data>
<data key="na11"> 0.0</data>
<data key="na7">255</data>
<data key="na10">0.0</data>
<data key="na6">255</data>
<data key="na5">255</data>
<data key="na4">255</data>
<data key="na3">25.0</data>
<data key="na2">25.0</data>
<data key="na1">1485.0</data>
<data key="na29">0.0</data>
<data key="na0">1255.0</data>
<data key="na28">0.0</data>
<data key="na27">0.0</data>
<data key="na26">0.0</data>
<data key="na25">plain</data>
<data key="na24">12</data>
<data key="na23">Arial</data>
<data key="na22">#000000</data>
</node>
<node id="n8">
<data key="na21">c</data>
<data key="na20">center</data>
<data key="na34">-1</data>
<data key="na33">true</data>
<data key="na32">text</data>
<data key="na31"/>
<data key="na30">0.0</data>
<data key="na19">rectangle</data>
<data key="na18">5.0</data>
<data key="na17">255</data>
<data key="na16">0</data>
<data key="na15">255</data>
<data key="na14">0</data>
<data key="na13">0</data>
<data key="na9">2.5</data>
<data key="na12">1.0</data>
<data key="na8">255</data>
<data key="na11"> 0.0</data>
<data key="na7">255</data>
<data key="na10">0.0</data>
<data key="na6">255</data>
<data key="na5">255</data>
<data key="na4">255</data>
<data key="na3">25.0</data>
<data key="na2">25.0</data>
<data key="na1">1370.0</data>
<data key="na29">0.0</data>
<data key="na0">1085.0</data>
<data key="na28">0.0</data>
<data key="na27">0.0</data>
<data key="na26">0.0</data>
<data key="na25">plain</data>
<data key="na24">12</data>
<data key="na23">Arial</data>
<data key="na22">#000000</data>
</node>
<node id="n9">
<data key="na21">c</data>
<data key="na20">center</data>
<data key="na34">-1</data>
<data key="na33">true</data>
<data key="na32">text</data>
<data key="na31"/>
<data key="na30">0.0</data>
<data key="na19">rectangle</data>
<data key="na18">5.0</data>
<data key="na17">255</data>
<data key="na16">0</data>
<data key="na15">255</data>
<data key="na14">0</data>
<data key="na13">0</data>
<data key="na9">2.5</data>
<data key="na12">1.0</data>
<data key="na8">255</data>
<data key="na11"> 0.0</data>
<data key="na7">255</data>
<data key="na10">0.0</data>
<data key="na6">255</data>
<data key="na5">255</data>
<data key="na4">255</data>
<data key="na3">25.0</data>
<data key="na2">25.0</data>
<data key="na1">870.0</data>
<data key="na29">0.0</data>
<data key="na0">1470.0</data>
<data key="na28">0.0</data>
<data key="na27">0.0</data>
<data key="na26">0.0</data>
<data key="na25">plain</data>
<data key="na24">12</data>
<data key="na23">Arial</data>
<data key="na22">#000000</data>
</node>
<node id="n10">
<data key="na21">c</data>
<data key="na20">center</data>
<data key="na34">-1</data>
<data key="na33">true</data>
<data key="na32">text</data>
<data key="na31"/>
<data key="na30">0.0</data>
<data key="na19">rectangle</data>
<data key="na18">5.0</data>
<data key="na17">255</data>
<data key="na16">0</data>
<data key="na15">255</data>
<data key="na14">0</data>
<data key="na13">0</data>
<data key="na9">2.5</data>
<data key="na12">1.0</data>
<data key="na8">255</data>
<data key="na11"> 0.0</data>
<data key="na7">255</data>
<data key="na10">0.0</data>
<data key="na6">255</data>
<data key="na5">255</data>
<data key="na4">255</data>
<data key="na3">25.0</data>
<data key="na2">25.0</data>
<data key="na1">1131.0</data>
<data key="na29">0.0</data>
<data key="na0">1084.0</data>
<data key="na28">0.0</data>
<data key="na27">0.0</data>
<data key="na26">0.0</data>
<data key="na25">plain</data>
<data key="na24">12</data>
<data key="na23">Arial</data>
<data key="na22">#000000</data>
</node>
<node id="n11">
<data key="na29">0.0</data>
<data key="na9">2.0</data>
<data key="na28">0.0</data>
<data key="na8">255</data>
<data key="na27">0.0</data>
<data key="na7">255</data>
<data key="na26">0.0</data>
<data key="na6">255</data>
<data key="na25">bold</data>
<data key="na5">255</data>
<data key="na24">22</data>
<data key="na4">255</data>
<data key="na23">Arial</data>
<data key="na3">130.0</data>
<data key="na22">#000000</data>
<data key="na2">70.0</data>
<data key="na1">1380.0</data>
<data key="na21">c</data>
<data key="na0">1770.0</data>
<data key="na20">left</data>
<data key="na19">rectangle</data>
<data key="na18">20.0</data>
<data key="na17">255</data>
<data key="na16">0</data>
<data key="na15">255</data>
<data key="na14">0</data>
<data key="na13">0</data>
<data key="na12">1.0</data>
<data key="na11"> 0.0</data>
<data key="na10">0.0</data>
<data key="na35">SIMPLECHEMICAL</data>
<data key="na34">-1</data>
<data key="na33">true</data>
<data key="na32">text</data>
<data key="na31">FDPS</data>
<data key="na30">0.0</data>
</node>
<node id="n12">
<data key="na29">0.0</data>
<data key="na9">2.0</data>
<data key="na28">0.0</data>
<data key="na8">255</data>
<data key="na27">0.0</data>
<data key="na7">255</data>
<data key="na26">0.0</data>
<data key="na6">255</data>
<data key="na25">bold</data>
<data key="na5">255</data>
<data key="na24">20</data>
<data key="na4">255</data>
<data key="na23">Arial</data>
<data key="na3">130.0</data>
<data key="na22">#000000</data>
<data key="na2">70.0</data>
<data key="na1">360.0</data>
<data key="na21">c</data>
<data key="na0">1650.0</data>
<data key="na20">left</data>
<data key="na19">rectangle</data>
<data key="na18">20.0</data>
<data key="na17">255</data>
<data key="na16">0</data>
<data key="na15">255</data>
<data key="na14">0</data>
<data key="na13">0</data>
<data key="na12">1.0</data>
<data key="na11"> 0.0</data>
<data key="na10">0.0</data>
<data key="na35">SIMPLECHEMICAL</data>
<data key="na34">-1</data>
<data key="na33">true</data>
<data key="na32">text</data>
<data key="na31">&lt;html&gt;HMG-CoA&lt;br&gt;&amp;nbsp syntase</data>
<data key="na30">0.0</data>
</node>
<node id="n13">
<data key="na29">0.0</data>
<data key="na9">2.0</data>
<data key="na28">0.0</data>
<data key="na8">255</data>
<data key="na27">0.0</data>
<data key="na7">255</data>
<data key="na26">0.0</data>
<data key="na6">255</data>
<data key="na25">bold</data>
<data key="na5">255</data>
<data key="na24">22</data>
<data key="na4">255</data>
<data key="na23">Arial</data>
<data key="na3">130.0</data>
<data key="na22">#000000</data>
<data key="na2">70.0</data>
<data key="na1">670.0</data>
<data key="na21">c</data>
<data key="na0">1615.0</data>
<data key="na20">left</data>
<data key="na19">rectangle</data>
<data key="na18">20.0</data>
<data key="na17">255</data>
<data key="na16">0</data>
<data key="na15">255</data>
<data key="na14">0</data>
<data key="na13">0</data>
<data key="na12">1.0</data>
<data key="na11"> 0.0</data>
<data key="na10">0.0</data>
<data key="na35">SIMPLECHEMICAL</data>
<data key="na34">-1</data>
<data key="na33">true</data>
<data key="na32">text</data>
<data key="na31">MVK</data>
<data key="na30">0.0</data>
</node>
<node id="n14">
<data key="na29">0.0</data>
<data key="na9">2.0</data>
<data key="na28">0.0</data>
<data key="na8">255</data>
<data key="na27">0.0</data>
<data key="na7">255</data>
<data key="na26">0.0</data>
<data key="na6">255</data>
<data key="na25">bold</data>
<data key="na5">255</data>
<data key="na24">22</data>
<data key="na4">255</data>
<data key="na23">Arial</data>
<data key="na3">130.0</data>
<data key="na22">#000000</data>
<data key="na2">70.0</data>
<data key="na1">1380.0</data>
<data key="na21">c</data>
<data key="na0">1255.0</data>
<data key="na20">left</data>
<data key="na19">rectangle</data>
<data key="na18">20.0</data>
<data key="na17">255</data>
<data key="na16">0</data>
<data key="na15">255</data>
<data key="na14">0</data>
<data key="na13">0</data>
<data key="na12">1.0</data>
<data key="na11"> 0.0</data>
<data key="na10">0.0</data>
<data key="na35">SIMPLECHEMICAL</data>
<data key="na34">-1</data>
<data key="na33">true</data>
<data key="na32">text</data>
<data key="na31">SS</data>
<data key="na30">0.0</data>
</node>
<node id="n15">
<data key="na29">0.0</data>
<data key="na9">2.0</data>
<data key="na28">0.0</data>
<data key="na8">255</data>
<data key="na27">0.0</data>
<data key="na7">255</data>
<data key="na26">0.0</data>
<data key="na6">255</data>
<data key="na25">bold</data>
<data key="na5">255</data>
<data key="na24">22</data>
<data key="na4">255</data>
<data key="na23">Arial</data>
<data key="na3">130.0</data>
<data key="na22">#000000</data>
<data key="na2">70.0</data>
<data key="na1">80.0</data>
<data key="na21">c</data>
<data key="na0">1470.0</data>
<data key="na20">left</data>
<data key="na19">rectangle</data>
<data key="na18">20.0</data>
<data key="na17">255</data>
<data key="na16">0</data>
<data key="na15">255</data>
<data key="na14">0</data>
<data key="na13">0</data>
<data key="na12">1.0</data>
<data key="na11"> 0.0</data>
<data key="na10">0.0</data>
<data key="na35">SIMPLECHEMICAL</data>
<data key="na34">-1</data>
<data key="na33">true</data>
<data key="na32">text</data>
<data key="na31">AACT</data>
<data key="na30">0.0</data>
</node>
<node id="n16">
<data key="na29">0.0</data>
<data key="na9">2.0</data>
<data key="na28">0.0</data>
<data key="na8">255</data>
<data key="na27">0.0</data>
<data key="na7">255</data>
<data key="na26">0.0</data>
<data key="na6">255</data>
<data key="na25">bold</data>
<data key="na5">255</data>
<data key="na24">22</data>
<data key="na4">255</data>
<data key="na23">Arial</data>
<data key="na3">130.0</data>
<data key="na22">#000000</data>
<data key="na2">70.0</data>
<data key="na1">1370.0</data>
<data key="na21">c</data>
<data key="na0">900.0</data>
<data key="na20">left</data>
<data key="na19">rectangle</data>
<data key="na18">20.0</data>
<data key="na17">255</data>
<data key="na16">0</data>
<data key="na15">255</data>
<data key="na14">0</data>
<data key="na13">0</data>
<data key="na12">1.0</data>
<data key="na11"> 0.0</data>
<data key="na10">0.0</data>
<data key="na35">SIMPLECHEMICAL</data>
<data key="na34">-1</data>
<data key="na33">true</data>
<data key="na32">text</data>
<data key="na31">SE</data>
<data key="na30">0.0</data>
</node>
<node id="n17">
<data key="na29">0.0</data>
<data key="na9">2.0</data>
<data key="na28">0.0</data>
<data key="na8">255</data>
<data key="na27">0.0</data>
<data key="na7">255</data>
<data key="na26">0.0</data>
<data key="na6">255</data>
<data key="na25">bold</data>
<data key="na5">255</data>
<data key="na24">22</data>
<data key="na4">255</data>
<data key="na23">Arial</data>
<data key="na3">130.0</data>
<data key="na22">#000000</data>
<data key="na2">70.0</data>
<data key="na1">1130.0</data>
<data key="na21">c</data>
<data key="na0">915.0</data>
<data key="na20">left</data>
<data key="na19">rectangle</data>
<data key="na18">20.0</data>
<data key="na17">255</data>
<data key="na16">0</data>
<data key="na15">255</data>
<data key="na14">0</data>
<data key="na13">0</data>
<data key="na12">1.0</data>
<data key="na11"> 0.0</data>
<data key="na10">0.0</data>
<data key="na35">SIMPLECHEMICAL</data>
<data key="na34">-1</data>
<data key="na33">true</data>
<data key="na32">text</data>
<data key="na31">OSC</data>
<data key="na30">0.0</data>
</node>
<node id="n18">
<data key="na29">0.0</data>
<data key="na9">2.0</data>
<data key="na28">0.0</data>
<data key="na8">255</data>
<data key="na27">0.0</data>
<data key="na7">255</data>
<data key="na26">0.0</data>
<data key="na6">255</data>
<data key="na25">bold</data>
<data key="na5">255</data>
<data key="na24">20</data>
<data key="na4">255</data>
<data key="na23">Arial</data>
<data key="na3">130.0</data>
<data key="na22">#000000</data>
<data key="na2">70.0</data>
<data key="na1">458.0</data>
<data key="na21">c</data>
<data key="na0">1275.0</data>
<data key="na20">left</data>
<data key="na19">rectangle</data>
<data key="na18">20.0</data>
<data key="na17">255</data>
<data key="na16">0</data>
<data key="na15">255</data>
<data key="na14">0</data>
<data key="na13">0</data>
<data key="na12">1.0</data>
<data key="na11"> 0.0</data>
<data key="na10">0.0</data>
<data key="na35">SIMPLECHEMICAL</data>
<data key="na34">-1</data>
<data key="na33">true</data>
<data key="na32">text</data>
<data key="na31">&lt;html&gt;HMG-CoA&lt;br&gt;reductase</data>
<data key="na30">0.0</data>
</node>
<node id="n19">
<data key="na29">0.0</data>
<data key="na9">2.0</data>
<data key="na28">0.0</data>
<data key="na8">255</data>
<data key="na27">0.0</data>
<data key="na7">255</data>
<data key="na26">0.0</data>
<data key="na6">255</data>
<data key="na25">bold</data>
<data key="na5">255</data>
<data key="na24">22</data>
<data key="na4">255</data>
<data key="na23">Arial</data>
<data key="na3">100.0</data>
<data key="na22">#000000</data>
<data key="na2">100.0</data>
<data key="na1">1180.0</data>
<data key="na21">c</data>
<data key="na0">1470.0</data>
<data key="na20">left</data>
<data key="na19">oval</data>
<data key="na18">5.0</data>
<data key="na17">255</data>
<data key="na16">0</data>
<data key="na15">255</data>
<data key="na14">0</data>
<data key="na13">0</data>
<data key="na12">1.0</data>
<data key="na11"> 0.0</data>
<data key="na10">0.0</data>
<data key="na35">SIMPLECHEMICAL</data>
<data key="na34">-1</data>
<data key="na33">true</data>
<data key="na32">text</data>
<data key="na31">IPP</data>
<data key="na30">0.0</data>
</node>
<node id="n20">
<data key="na29">0.0</data>
<data key="na9">2.0</data>
<data key="na28">0.0</data>
<data key="na8">255</data>
<data key="na27">0.0</data>
<data key="na7">255</data>
<data key="na26">0.0</data>
<data key="na6">255</data>
<data key="na25">bold</data>
<data key="na5">255</data>
<data key="na24">18</data>
<data key="na4">255</data>
<data key="na23">Arial</data>
<data key="na3">101.0</data>
<data key="na22">#000000</data>
<data key="na2">101.0</data>
<data key="na1">999.0</data>
<data key="na21">c</data>
<data key="na0">1084.0</data>
<data key="na20">left</data>
<data key="na19">oval</data>
<data key="na18">5.0</data>
<data key="na17">255</data>
<data key="na16">0</data>
<data key="na15">255</data>
<data key="na14">0</data>
<data key="na13">0</data>
<data key="na12">1.0</data>
<data key="na11"> 0.0</data>
<data key="na10">0.0</data>
<data key="na35">SIMPLECHEMICAL</data>
<data key="na34">-1</data>
<data key="na33">true</data>
<data key="na32">text</data>
<data key="na31">Lanosterol</data>
<data key="na30">0.0</data>
</node>
<node id="n21">
<data key="na29">0.0</data>
<data key="na9">2.0</data>
<data key="na28">0.0</data>
<data key="na8">255</data>
<data key="na27">0.0</data>
<data key="na7">255</data>
<data key="na26">0.0</data>
<data key="na6">255</data>
<data key="na25">bold</data>
<data key="na5">255</data>
<data key="na24">22</data>
<data key="na4">255</data>
<data key="na23">Arial</data>
<data key="na3">100.0</data>
<data key="na22">#000000</data>
<data key="na2">100.0</data>
<data key="na1">200.0</data>
<data key="na21">c</data>
<data key="na0">1310.0</data>
<data key="na20">left</data>
<data key="na19">oval</data>
<data key="na18">5.0</data>
<data key="na17">255</data>
<data key="na16">0</data>
<data key="na15">255</data>
<data key="na14">0</data>
<data key="na13">0</data>
<data key="na12">1.0</data>
<data key="na11"> 0.0</data>
<data key="na10">0.0</data>
<data key="na35">SIMPLECHEMICAL</data>
<data key="na34">-1</data>
<data key="na33">true</data>
<data key="na32">text</data>
<data key="na31">&lt;html&gt;Acetyl-&lt;br&gt;&amp;nbsp CoA</data>
<data key="na30">0.0</data>
</node>
<node id="n22">
<data key="na29">0.0</data>
<data key="na9">2.0</data>
<data key="na28">0.0</data>
<data key="na8">255</data>
<data key="na27">0.0</data>
<data key="na7">255</data>
<data key="na26">0.0</data>
<data key="na6">255</data>
<data key="na25">bold</data>
<data key="na5">255</data>
<data key="na24">20</data>
<data key="na4">255</data>
<data key="na23">Arial</data>
<data key="na3">100.0</data>
<data key="na22">#000000</data>
<data key="na2">100.0</data>
<data key="na1">1485.0</data>
<data key="na21">c</data>
<data key="na0">1086.0</data>
<data key="na20">left</data>
<data key="na19">oval</data>
<data key="na18">5.0</data>
<data key="na17">255</data>
<data key="na16">0</data>
<data key="na15">255</data>
<data key="na14">0</data>
<data key="na13">0</data>
<data key="na12">1.0</data>
<data key="na11"> 0.0</data>
<data key="na10">0.0</data>
<data key="na35">SIMPLECHEMICAL</data>
<data key="na34">-1</data>
<data key="na33">true</data>
<data key="na32">text</data>
<data key="na31">Squalene</data>
<data key="na30">0.0</data>
</node>
<node id="n23">
<data key="na29">0.0</data>
<data key="na9">2.0</data>
<data key="na28">0.0</data>
<data key="na8">255</data>
<data key="na27">0.0</data>
<data key="na7">255</data>
<data key="na26">0.0</data>
<data key="na6">255</data>
<data key="na25">bold</data>
<data key="na5">255</data>
<data key="na24">22</data>
<data key="na4">255</data>
<data key="na23">Arial</data>
<data key="na3">100.0</data>
<data key="na22">#000000</data>
<data key="na2">100.0</data>
<data key="na1">360.0</data>
<data key="na21">c</data>
<data key="na0">1470.0</data>
<data key="na20">left</data>
<data key="na19">oval</data>
<data key="na18">5.0</data>
<data key="na17">255</data>
<data key="na16">0</data>
<data key="na15">255</data>
<data key="na14">0</data>
<data key="na13">0</data>
<data key="na12">1.0</data>
<data key="na11"> 0.0</data>
<data key="na10">0.0</data>
<data key="na35">SIMPLECHEMICAL</data>
<data key="na34">-1</data>
<data key="na33">true</data>
<data key="na32">text</data>
<data key="na31">&lt;html&gt;HMG-&lt;br&gt;CoA</data>
<data key="na30">0.0</data>
</node>
<node id="n24">
<data key="na29">0.0</data>
<data key="na9">2.0</data>
<data key="na28">0.0</data>
<data key="na8">255</data>
<data key="na27">0.0</data>
<data key="na7">255</data>
<data key="na26">0.0</data>
<data key="na6">255</data>
<data key="na25">bold</data>
<data key="na5">255</data>
<data key="na24">22</data>
<data key="na4">255</data>
<data key="na23">Arial</data>
<data key="na3">100.0</data>
<data key="na22">#000000</data>
<data key="na2">100.0</data>
<data key="na1">980.0</data>
<data key="na21">c</data>
<data key="na0">1470.0</data>
<data key="na20">left</data>
<data key="na19">oval</data>
<data key="na18">5.0</data>
<data key="na17">255</data>
<data key="na16">0</data>
<data key="na15">255</data>
<data key="na14">0</data>
<data key="na13">0</data>
<data key="na12">1.0</data>
<data key="na11"> 0.0</data>
<data key="na10">0.0</data>
<data key="na35">SIMPLECHEMICAL</data>
<data key="na34">-1</data>
<data key="na33">true</data>
<data key="na32">text</data>
<data key="na31">MV5PP</data>
<data key="na30">0.0</data>
</node>
<node id="n25">
<data key="na29">0.0</data>
<data key="na9">2.0</data>
<data key="na28">0.0</data>
<data key="na8">255</data>
<data key="na27">0.0</data>
<data key="na7">255</data>
<data key="na26">0.0</data>
<data key="na6">255</data>
<data key="na25">bold</data>
<data key="na5">255</data>
<data key="na24">22</data>
<data key="na4">255</data>
<data key="na23">Arial</data>
<data key="na3">100.0</data>
<data key="na22">#000000</data>
<data key="na2">100.0</data>
<data key="na1">580.0</data>
<data key="na21">c</data>
<data key="na0">1470.0</data>
<data key="na20">left</data>
<data key="na19">oval</data>
<data key="na18">5.0</data>
<data key="na17">255</data>
<data key="na16">0</data>
<data key="na15">255</data>
<data key="na14">0</data>
<data key="na13">0</data>
<data key="na12">1.0</data>
<data key="na11"> 0.0</data>
<data key="na10">0.0</data>
<data key="na35">SIMPLECHEMICAL</data>
<data key="na34">-1</data>
<data key="na33">true</data>
<data key="na32">text</data>
<data key="na31">MV</data>
<data key="na30">0.0</data>
</node>
<node id="n26">
<data key="na29">0.0</data>
<data key="na9">2.0</data>
<data key="na28">0.0</data>
<data key="na8">255</data>
<data key="na27">0.0</data>
<data key="na7">255</data>
<data key="na26">0.0</data>
<data key="na6">255</data>
<data key="na25">bold</data>
<data key="na5">255</data>
<data key="na24">22</data>
<data key="na4">255</data>
<data key="na23">Arial</data>
<data key="na3">100.0</data>
<data key="na22">#000000</data>
<data key="na2">100.0</data>
<data key="na1">770.0</data>
<data key="na21">c</data>
<data key="na0">1470.0</data>
<data key="na20">left</data>
<data key="na19">oval</data>
<data key="na18">5.0</data>
<data key="na17">255</data>
<data key="na16">0</data>
<data key="na15">255</data>
<data key="na14">0</data>
<data key="na13">0</data>
<data key="na12">1.0</data>
<data key="na11"> 0.0</data>
<data key="na10">0.0</data>
<data key="na35">SIMPLECHEMICAL</data>
<data key="na34">-1</data>
<data key="na33">true</data>
<data key="na32">text</data>
<data key="na31">MV5P</data>
<data key="na30">0.0</data>
</node>
<node id="n27">
<data key="na29">0.0</data>
<data key="na9">2.0</data>
<data key="na28">0.0</data>
<data key="na8">255</data>
<data key="na27">0.0</data>
<data key="na7">255</data>
<data key="na26">0.0</data>
<data key="na6">255</data>
<data key="na25">bold</data>
<data key="na5">255</data>
<data key="na24">22</data>
<data key="na4">255</data>
<data key="na23">Arial</data>
<data key="na3">100.0</data>
<data key="na22">#000000</data>
<data key="na2">100.0</data>
<data key="na1">1180.0</data>
<data key="na21">c</data>
<data key="na0">1730.0</data>
<data key="na20">left</data>
<data key="na19">oval</data>
<data key="na18">5.0</data>
<data key="na17">255</data>
<data key="na16">0</data>
<data key="na15">255</data>
<data key="na14">0</data>
<data key="na13">0</data>
<data key="na12">1.0</data>
<data key="na11"> 0.0</data>
<data key="na10">0.0</data>
<data key="na35">SIMPLECHEMICAL</data>
<data key="na34">-1</data>
<data key="na33">true</data>
<data key="na32">text</data>
<data key="na31">DMAPP</data>
<data key="na30">0.0</data>
</node>
<node id="n28">
<data key="na29">0.0</data>
<data key="na9">2.0</data>
<data key="na28">0.0</data>
<data key="na8">255</data>
<data key="na27">0.0</data>
<data key="na7">255</data>
<data key="na26">0.0</data>
<data key="na6">255</data>
<data key="na25">bold</data>
<data key="na5">255</data>
<data key="na24">22</data>
<data key="na4">255</data>
<data key="na23">Arial</data>
<data key="na3">100.0</data>
<data key="na22">#000000</data>
<data key="na2">100.0</data>
<data key="na1">795.0</data>
<data key="na21">c</data>
<data key="na0">1085.0</data>
<data key="na20">left</data>
<data key="na19">oval</data>
<data key="na18">5.0</data>
<data key="na17">255</data>
<data key="na16">0</data>
<data key="na15">255</data>
<data key="na14">0</data>
<data key="na13">0</data>
<data key="na12">1.0</data>
<data key="na11"> 0.0</data>
<data key="na10">0.0</data>
<data key="na35">SIMPLECHEMICAL</data>
<data key="na34">-1</data>
<data key="na33">true</data>
<data key="na32">text</data>
<data key="na31">FC</data>
<data key="na30">0.0</data>
</node>
<node id="n29">
<data key="na29">0.0</data>
<data key="na9">2.0</data>
<data key="na28">0.0</data>
<data key="na8">255</data>
<data key="na27">0.0</data>
<data key="na7">255</data>
<data key="na26">0.0</data>
<data key="na6">255</data>
<data key="na25">bold</data>
<data key="na5">255</data>
<data key="na24">21</data>
<data key="na4">255</data>
<data key="na23">Arial</data>
<data key="na3">101.0</data>
<data key="na22">#000000</data>
<data key="na2">101.0</data>
<data key="na1">1260.0</data>
<data key="na21">c</data>
<data key="na0">1085.0</data>
<data key="na20">left</data>
<data key="na19">oval</data>
<data key="na18">5.0</data>
<data key="na17">255</data>
<data key="na16">0</data>
<data key="na15">255</data>
<data key="na14">0</data>
<data key="na13">0</data>
<data key="na12">1.0</data>
<data key="na11"> 0.0</data>
<data key="na10">0.0</data>
<data key="na35">SIMPLECHEMICAL</data>
<data key="na34">-1</data>
<data key="na33">true</data>
<data key="na32">text</data>
<data key="na31">&lt;html&gt;Squalene&lt;br&gt;epoxide</data>
<data key="na30">0.0</data>
</node>
<node id="n30">
<data key="na29">0.0</data>
<data key="na9">2.0</data>
<data key="na28">0.0</data>
<data key="na8">255</data>
<data key="na27">0.0</data>
<data key="na7">255</data>
<data key="na26">0.0</data>
<data key="na6">255</data>
<data key="na25">bold</data>
<data key="na5">255</data>
<data key="na24">22</data>
<data key="na4">255</data>
<data key="na23">Arial</data>
<data key="na3">100.0</data>
<data key="na22">#000000</data>
<data key="na2">100.0</data>
<data key="na1">200.0</data>
<data key="na21">c</data>
<data key="na0">1630.0</data>
<data key="na20">left</data>
<data key="na19">oval</data>
<data key="na18">5.0</data>
<data key="na17">255</data>
<data key="na16">0</data>
<data key="na15">255</data>
<data key="na14">0</data>
<data key="na13">0</data>
<data key="na12">1.0</data>
<data key="na11"> 0.0</data>
<data key="na10">0.0</data>
<data key="na35">SIMPLECHEMICAL</data>
<data key="na34">-1</data>
<data key="na33">true</data>
<data key="na32">text</data>
<data key="na31">&lt;html&gt;Aceto-&lt;br&gt;acetyl-&lt;br&gt;&amp;nbsp CoA</data>
<data key="na30">0.0</data>
</node>
<node id="n31">
<data key="na29">0.0</data>
<data key="na9">2.0</data>
<data key="na28">0.0</data>
<data key="na8">255</data>
<data key="na27">0.0</data>
<data key="na7">255</data>
<data key="na26">0.0</data>
<data key="na6">255</data>
<data key="na25">bold</data>
<data key="na5">255</data>
<data key="na24">22</data>
<data key="na4">255</data>
<data key="na23">Arial</data>
<data key="na3">102.0</data>
<data key="na22">#000000</data>
<data key="na2">102.0</data>
<data key="na1">1485.0</data>
<data key="na21">c</data>
<data key="na0">1425.0</data>
<data key="na20">left</data>
<data key="na19">oval</data>
<data key="na18">5.0</data>
<data key="na17">255</data>
<data key="na16">0</data>
<data key="na15">255</data>
<data key="na14">0</data>
<data key="na13">0</data>
<data key="na12">1.0</data>
<data key="na11"> 0.0</data>
<data key="na10">0.0</data>
<data key="na35">SIMPLECHEMICAL</data>
<data key="na34">-1</data>
<data key="na33">true</data>
<data key="na32">text</data>
<data key="na31">&lt;html&gt;Farnesyl-&lt;br&gt;&amp;nbsp&amp;nbsp&amp;nbsp&amp;nbsp PP</data>
<data key="na30">0.0</data>
</node>
<node id="n32">
<data key="na21">c</data>
<data key="na20">center</data>
<data key="na34">-1</data>
<data key="na32">text</data>
<data key="na31"/>
<data key="na30">0.0</data>
<data key="na19">rectangle</data>
<data key="na18">5.0</data>
<data key="na17">255</data>
<data key="na16">0</data>
<data key="na15">255</data>
<data key="na14">0</data>
<data key="na13">0</data>
<data key="na9">2.5</data>
<data key="na12">1.0</data>
<data key="na8">255</data>
<data key="na11"> 0.0</data>
<data key="na7">255</data>
<data key="na10">0.0</data>
<data key="na6">255</data>
<data key="na5">255</data>
<data key="na4">255</data>
<data key="na3">25.0</data>
<data key="na2">25.0</data>
<data key="na1">1486.0</data>
<data key="na29">0.0</data>
<data key="na0">1600.0</data>
<data key="na28">0.0</data>
<data key="na27">0.0</data>
<data key="na26">0.0</data>
<data key="na25">plain</data>
<data key="na24">12</data>
<data key="na23">Arial</data>
<data key="na22">#000000</data>
</node>
<node id="n33">
<data key="na29">0.0</data>
<data key="na9">2.0</data>
<data key="na28">0.0</data>
<data key="na8">255</data>
<data key="na27">0.0</data>
<data key="na7">255</data>
<data key="na26">0.0</data>
<data key="na6">255</data>
<data key="na25">bold</data>
<data key="na5">255</data>
<data key="na24">22</data>
<data key="na4">255</data>
<data key="na23">Arial</data>
<data key="na3">100.0</data>
<data key="na22">#000000</data>
<data key="na2">100.0</data>
<data key="na1">1380.0</data>
<data key="na21">c</data>
<data key="na0">1600.0</data>
<data key="na20">left</data>
<data key="na19">oval</data>
<data key="na18">5.0</data>
<data key="na17">255</data>
<data key="na16">0</data>
<data key="na15">255</data>
<data key="na14">0</data>
<data key="na13">0</data>
<data key="na12">1.0</data>
<data key="na11"> 0.0</data>
<data key="na10">0.0</data>
<data key="na35">SIMPLECHEMICAL</data>
<data key="na34">-1</data>
<data key="na33">true</data>
<data key="na32">text</data>
<data key="na31">&lt;html&gt;Geranyl-&lt;br&gt;&amp;nbsp&amp;nbsp&amp;nbsp PP</data>
<data key="na30">0.0</data>
</node>
<node id="n34">
<data key="na29">0.0</data>
<data key="na9">2.0</data>
<data key="na28">0.0</data>
<data key="na8">255</data>
<data key="na27">0.0</data>
<data key="na7">255</data>
<data key="na26">0.0</data>
<data key="na6">255</data>
<data key="na25">bold</data>
<data key="na5">255</data>
<data key="na24">22</data>
<data key="na4">255</data>
<data key="na23">Arial</data>
<data key="na3">130.0</data>
<data key="na22">#000000</data>
<data key="na2">70.0</data>
<data key="na1">1080.0</data>
<data key="na21">c</data>
<data key="na0">1275.0</data>
<data key="na20">left</data>
<data key="na19">rectangle</data>
<data key="na18">20.0</data>
<data key="na17">255</data>
<data key="na16">0</data>
<data key="na15">255</data>
<data key="na14">0</data>
<data key="na13">0</data>
<data key="na12">1.0</data>
<data key="na11"> 0.0</data>
<data key="na10">0.0</data>
<data key="na35">SIMPLECHEMICAL</data>
<data key="na34">-1</data>
<data key="na33">true</data>
<data key="na32">text</data>
<data key="na31">MVD</data>
<data key="na30">0.0</data>
</node>
<node id="n35">
<data key="na29">0.0</data>
<data key="na9">2.0</data>
<data key="na28">0.0</data>
<data key="na8">255</data>
<data key="na27">0.0</data>
<data key="na7">255</data>
<data key="na26">0.0</data>
<data key="na6">255</data>
<data key="na25">bold</data>
<data key="na5">255</data>
<data key="na24">22</data>
<data key="na4">255</data>
<data key="na23">Arial</data>
<data key="na3">130.0</data>
<data key="na22">#000000</data>
<data key="na2">70.0</data>
<data key="na1">1060.0</data>
<data key="na21">c</data>
<data key="na0">1600.0</data>
<data key="na20">left</data>
<data key="na19">rectangle</data>
<data key="na18">20.0</data>
<data key="na17">255</data>
<data key="na16">0</data>
<data key="na15">255</data>
<data key="na14">0</data>
<data key="na13">0</data>
<data key="na12">1.0</data>
<data key="na11"> 0.0</data>
<data key="na10">0.0</data>
<data key="na35">SIMPLECHEMICAL</data>
<data key="na34">-1</data>
<data key="na33">true</data>
<data key="na32">text</data>
<data key="na31">IDI</data>
<data key="na30">0.0</data>
</node>
<node id="n36">
<data key="na29">0.0</data>
<data key="na9">2.0</data>
<data key="na28">0.0</data>
<data key="na8">255</data>
<data key="na27">0.0</data>
<data key="na7">255</data>
<data key="na26">0.0</data>
<data key="na6">255</data>
<data key="na25">bold</data>
<data key="na5">255</data>
<data key="na24">22</data>
<data key="na4">255</data>
<data key="na23">Arial</data>
<data key="na3">130.0</data>
<data key="na22">#000000</data>
<data key="na2">70.0</data>
<data key="na1">870.0</data>
<data key="na21">c</data>
<data key="na0">1610.0</data>
<data key="na20">left</data>
<data key="na19">rectangle</data>
<data key="na18">20.0</data>
<data key="na17">255</data>
<data key="na16">0</data>
<data key="na15">255</data>
<data key="na14">0</data>
<data key="na13">0</data>
<data key="na12">1.0</data>
<data key="na11"> 0.0</data>
<data key="na10">0.0</data>
<data key="na35">SIMPLECHEMICAL</data>
<data key="na34">-1</data>
<data key="na33">true</data>
<data key="na32">text</data>
<data key="na31">PMVK</data>
<data key="na30">0.0</data>
</node>
<node id="n37">
<data key="na21">c</data>
<data key="na20">center</data>
<data key="na34">-1</data>
<data key="na32">text</data>
<data key="na31"/>
<data key="na30">0.0</data>
<data key="na19">sourcesink</data>
<data key="na18">5.0</data>
<data key="na17">255</data>
<data key="na16">0</data>
<data key="na15">255</data>
<data key="na14">0</data>
<data key="na13">0</data>
<data key="na9">2.0</data>
<data key="na12">1.0</data>
<data key="na8">255</data>
<data key="na11"> 0.0</data>
<data key="na7">255</data>
<data key="na10">0.0</data>
<data key="na6">255</data>
<data key="na5">255</data>
<data key="na4">255</data>
<data key="na3">25.0</data>
<data key="na2">25.0</data>
<data key="na1">80.0</data>
<data key="na29">0.0</data>
<data key="na0">1310.0</data>
<data key="na28">0.0</data>
<data key="na27">0.0</data>
<data key="na26">0.0</data>
<data key="na25">plain</data>
<data key="na24">12</data>
<data key="na23">Arial</data>
<data key="na22">#000000</data>
</node>
<node id="n38">
<data key="na21">c</data>
<data key="na20">center</data>
<data key="na34">-1</data>
<data key="na32">text</data>
<data key="na31">\\</data>
<data key="na30">0.0</data>
<data key="na19">rectangle</data>
<data key="na18">5.0</data>
<data key="na17">255</data>
<data key="na16">0</data>
<data key="na15">255</data>
<data key="na14">0</data>
<data key="na13">0</data>
<data key="na9">2.5</data>
<data key="na12">1.0</data>
<data key="na8">255</data>
<data key="na11"> 0.0</data>
<data key="na7">255</data>
<data key="na10">0.0</data>
<data key="na6">255</data>
<data key="na5">255</data>
<data key="na4">255</data>
<data key="na3">25.0</data>
<data key="na2">25.0</data>
<data key="na1">890.0</data>
<data key="na29">0.0</data>
<data key="na0">1085.0</data>
<data key="na28">0.0</data>
<data key="na27">0.0</data>
<data key="na26">0.0</data>
<data key="na25">plain</data>
<data key="na24">17</data>
<data key="na23">Arial</data>
<data key="na22">#000000</data>
</node>
<node id="n39">
<data key="na29">0.0</data>
<data key="na9">2.0</data>
<data key="na28">0.0</data>
<data key="na8">255</data>
<data key="na27">0.0</data>
<data key="na7">255</data>
<data key="na26">0.0</data>
<data key="na6">255</data>
<data key="na25">bold</data>
<data key="na5">255</data>
<data key="na24">22</data>
<data key="na4">255</data>
<data key="na23">Arial</data>
<data key="na3">100.0</data>
<data key="na22">#000000</data>
<data key="na2">100.0</data>
<data key="na1">610.0</data>
<data key="na21">c</data>
<data key="na0">880.0</data>
<data key="na20">left</data>
<data key="na19">org.graffiti.plugins.views.defaults.EllipseNodeShape</data>
<data key="na18">5.0</data>
<data key="na17">255</data>
<data key="na16">0</data>
<data key="na15">255</data>
<data key="na14">0</data>
<data key="na13">0</data>
<data key="na12">1.0</data>
<data key="na11"> 0.0</data>
<data key="na10">0.0</data>
<data key="na35">SIMPLECHEMICAL</data>
<data key="na34">-1</data>
<data key="na33">true</data>
<data key="na32">text</data>
<data key="na31">CE</data>
<data key="na30">0.0</data>
</node>
<node id="n40">
<data key="na29">0.0</data>
<data key="na9">2.0</data>
<data key="na28">0.0</data>
<data key="na8">255</data>
<data key="na27">0.0</data>
<data key="na7">255</data>
<data key="na26">0.0</data>
<data key="na6">255</data>
<data key="na25">bold</data>
<data key="na5">255</data>
<data key="na24">22</data>
<data key="na4">255</data>
<data key="na23">Arial</data>
<data key="na3">130.0</data>
<data key="na22">#000000</data>
<data key="na2">70.0</data>
<data key="na1">632.0</data>
<data key="na21">c</data>
<data key="na0">1220.0</data>
<data key="na20">left</data>
<data key="na19">org.graffiti.plugins.views.defaults.RectangleNodeShape</data>
<data key="na18">20.0</data>
<data key="na17">255</data>
<data key="na16">0</data>
<data key="na15">255</data>
<data key="na14">0</data>
<data key="na13">0</data>
<data key="na12">1.0</data>
<data key="na11"> 0.0</data>
<data key="na10">0.0</data>
<data key="na35">SIMPLECHEMICAL</data>
<data key="na34">-1</data>
<data key="na33">true</data>
<data key="na32">text</data>
<data key="na31">ACAT2</data>
<data key="na30">0.0</data>
</node>
<node id="n41">
<data key="na21">c</data>
<data key="na20">center</data>
<data key="na34">-1</data>
<data key="na33">true</data>
<data key="na32">text</data>
<data key="na31"/>
<data key="na30">0.0</data>
<data key="na19">org.graffiti.plugins.views.defaults.RectangleNodeShape</data>
<data key="na18">5.0</data>
<data key="na17">255</data>
<data key="na16">0</data>
<data key="na15">255</data>
<data key="na14">0</data>
<data key="na13">0</data>
<data key="na9">2.5</data>
<data key="na12">1.0</data>
<data key="na8">255</data>
<data key="na11"> 0.0</data>
<data key="na7">255</data>
<data key="na10">0.0</data>
<data key="na6">255</data>
<data key="na5">255</data>
<data key="na4">255</data>
<data key="na3">25.0</data>
<data key="na2">25.0</data>
<data key="na1">667.0</data>
<data key="na29">0.0</data>
<data key="na0">1086.0</data>
<data key="na28">0.0</data>
<data key="na27">0.0</data>
<data key="na26">0.0</data>
<data key="na25">plain</data>
<data key="na24">12</data>
<data key="na23">Arial</data>
<data key="na22">#000000</data>
</node>
<node id="n42">
<data key="na29">0.0</data>
<data key="na9">2.0</data>
<data key="na28">0.0</data>
<data key="na8">255</data>
<data key="na27">0.0</data>
<data key="na7">255</data>
<data key="na26">0.0</data>
<data key="na6">255</data>
<data key="na25">bold</data>
<data key="na5">255</data>
<data key="na24">22</data>
<data key="na4">255</data>
<data key="na23">Arial</data>
<data key="na3">100.0</data>
<data key="na22">#000000</data>
<data key="na2">100.0</data>
<data key="na1">795.0</data>
<data key="na21">c</data>
<data key="na0">705.0</data>
<data key="na20">left</data>
<data key="na19">org.graffiti.plugins.views.defaults.EllipseNodeShape</data>
<data key="na18">5.0</data>
<data key="na17">255</data>
<data key="na16">0</data>
<data key="na15">255</data>
<data key="na14">0</data>
<data key="na13">0</data>
<data key="na12">1.0</data>
<data key="na11"> 0.0</data>
<data key="na10">0.0</data>
<data key="na35">SIMPLECHEMICAL</data>
<data key="na34">-1</data>
<data key="na33">true</data>
<data key="na32">text</data>
<data key="na31">LDL-C</data>
<data key="na30">0.0</data>
</node>
<node id="n43">
<data key="na21">c</data>
<data key="na20">center</data>
<data key="na34">-1</data>
<data key="na32">text</data>
<data key="na31">\\</data>
<data key="na30">0.0</data>
<data key="na19">rectangle</data>
<data key="na18">5.0</data>
<data key="na17">255</data>
<data key="na16">0</data>
<data key="na15">255</data>
<data key="na14">0</data>
<data key="na13">0</data>
<data key="na9">2.5</data>
<data key="na12">1.0</data>
<data key="na8">255</data>
<data key="na11"> 0.0</data>
<data key="na7">255</data>
<data key="na10">0.0</data>
<data key="na6">255</data>
<data key="na5">255</data>
<data key="na4">255</data>
<data key="na3">25.0</data>
<data key="na2">25.0</data>
<data key="na1">670.0</data>
<data key="na29">0.0</data>
<data key="na0">710.0</data>
<data key="na28">0.0</data>
<data key="na27">0.0</data>
<data key="na26">0.0</data>
<data key="na25">plain</data>
<data key="na24">17</data>
<data key="na23">Arial</data>
<data key="na22">#000000</data>
</node>
<node id="n44">
<data key="na21">c</data>
<data key="na20">center</data>
<data key="na34">-1</data>
<data key="na33">true</data>
<data key="na32">text</data>
<data key="na31"/>
<data key="na30">0.0</data>
<data key="na19">sourcesink</data>
<data key="na18">5.0</data>
<data key="na17">255</data>
<data key="na16">0</data>
<data key="na15">255</data>
<data key="na14">0</data>
<data key="na13">0</data>
<data key="na9">2.0</data>
<data key="na12">1.0</data>
<data key="na8">255</data>
<data key="na11"> 0.0</data>
<data key="na7">255</data>
<data key="na10">0.0</data>
<data key="na6">255</data>
<data key="na5">255</data>
<data key="na4">255</data>
<data key="na3">25.0</data>
<data key="na2">25.0</data>
<data key="na1">795.0</data>
<data key="na29">0.0</data>
<data key="na0">580.0</data>
<data key="na28">0.0</data>
<data key="na27">0.0</data>
<data key="na26">0.0</data>
<data key="na25">plain</data>
<data key="na24">12</data>
<data key="na23">Arial</data>
<data key="na22">#000000</data>
</node>
<node id="n45">
<data key="na29">0.0</data>
<data key="na9">2.0</data>
<data key="na28">0.0</data>
<data key="na8">255</data>
<data key="na27">0.0</data>
<data key="na7">255</data>
<data key="na26">0.0</data>
<data key="na6">255</data>
<data key="na25">bold</data>
<data key="na5">255</data>
<data key="na24">22</data>
<data key="na4">255</data>
<data key="na23">Arial</data>
<data key="na3">80.0</data>
<data key="na22">#000000</data>
<data key="na2">40.0</data>
<data key="na1">370.0</data>
<data key="na21">c</data>
<data key="na0">995.0</data>
<data key="na20">left</data>
<data key="na19">circle</data>
<data key="na18">20.0</data>
<data key="na17">255</data>
<data key="na16">0</data>
<data key="na15">255</data>
<data key="na14">0</data>
<data key="na13">0</data>
<data key="na12">1.0</data>
<data key="na11"> 0.0</data>
<data key="na10">0.0</data>
<data key="na35">SIMPLECHEMICAL</data>
<data key="na34">-1</data>
<data key="na33">true</data>
<data key="na32">text</data>
<data key="na31">ROS</data>
<data key="na30">0.0</data>
</node>
<node id="n46">
<data key="na21">c</data>
<data key="na20">center</data>
<data key="na34">-1</data>
<data key="na33">true</data>
<data key="na32">text</data>
<data key="na31">\\</data>
<data key="na30">0.0</data>
<data key="na19">rectangle</data>
<data key="na18">5.0</data>
<data key="na17">255</data>
<data key="na16">0</data>
<data key="na15">255</data>
<data key="na14">0</data>
<data key="na13">0</data>
<data key="na9">2.5</data>
<data key="na12">1.0</data>
<data key="na8">255</data>
<data key="na11"> 0.0</data>
<data key="na7">255</data>
<data key="na10">0.0</data>
<data key="na6">255</data>
<data key="na5">255</data>
<data key="na4">255</data>
<data key="na3">25.0</data>
<data key="na2">25.0</data>
<data key="na1">455.0</data>
<data key="na29">0.0</data>
<data key="na0">1088.0</data>
<data key="na28">0.0</data>
<data key="na27">0.0</data>
<data key="na26">0.0</data>
<data key="na25">plain</data>
<data key="na24">17</data>
<data key="na23">Arial</data>
<data key="na22">#000000</data>
</node>
<node id="n47">
<data key="na21">c</data>
<data key="na20">center</data>
<data key="na34">-1</data>
<data key="na33">true</data>
<data key="na32">text</data>
<data key="na31"/>
<data key="na30">0.0</data>
<data key="na19">sourcesink</data>
<data key="na18">5.0</data>
<data key="na17">255</data>
<data key="na16">0</data>
<data key="na15">255</data>
<data key="na14">0</data>
<data key="na13">0</data>
<data key="na9">2.0</data>
<data key="na12">1.0</data>
<data key="na8">255</data>
<data key="na11"> 0.0</data>
<data key="na7">255</data>
<data key="na10">0.0</data>
<data key="na6">255</data>
<data key="na5">255</data>
<data key="na4">255</data>
<data key="na3">25.0</data>
<data key="na2">25.0</data>
<data key="na1">455.0</data>
<data key="na29">0.0</data>
<data key="na0">980.0</data>
<data key="na28">0.0</data>
<data key="na27">0.0</data>
<data key="na26">0.0</data>
<data key="na25">plain</data>
<data key="na24">12</data>
<data key="na23">Arial</data>
<data key="na22">#000000</data>
</node>
<node id="n48">
<data key="na29">0.0</data>
<data key="na9">2.0</data>
<data key="na28">0.0</data>
<data key="na8">255</data>
<data key="na27">0.0</data>
<data key="na7">255</data>
<data key="na26">0.0</data>
<data key="na6">255</data>
<data key="na25">bold</data>
<data key="na5">255</data>
<data key="na24">22</data>
<data key="na4">255</data>
<data key="na23">Arial</data>
<data key="na3">100.0</data>
<data key="na22">#000000</data>
<data key="na2">60.0</data>
<data key="na1">550.0</data>
<data key="na21">c</data>
<data key="na0">1090.0</data>
<data key="na20">left</data>
<data key="na19">circle</data>
<data key="na18">20.0</data>
<data key="na17">255</data>
<data key="na16">0</data>
<data key="na15">255</data>
<data key="na14">0</data>
<data key="na13">0</data>
<data key="na12">1.0</data>
<data key="na11"> 0.0</data>
<data key="na10">0.0</data>
<data key="na35">SIMPLECHEMICAL</data>
<data key="na34">-1</data>
<data key="na33">true</data>
<data key="na32">text</data>
<data key="na31">SREBP2</data>
<data key="na30">0.0</data>
</node>
<node id="n49">
<data key="na29">0.0</data>
<data key="na9">2.0</data>
<data key="na28">0.0</data>
<data key="na8">255</data>
<data key="na27">0.0</data>
<data key="na7">255</data>
<data key="na26">0.0</data>
<data key="na6">255</data>
<data key="na25">bold</data>
<data key="na5">255</data>
<data key="na24">22</data>
<data key="na4">255</data>
<data key="na23">Arial</data>
<data key="na3">130.0</data>
<data key="na22">#000000</data>
<data key="na2">0.0</data>
<data key="na1">245.0</data>
<data key="na21">c</data>
<data key="na0">825.0</data>
<data key="na20">left</data>
<data key="na19">circle</data>
<data key="na18">20.0</data>
<data key="na17">255</data>
<data key="na16">0</data>
<data key="na15">255</data>
<data key="na14">0</data>
<data key="na13">0</data>
<data key="na12">1.0</data>
<data key="na11"> 0.0</data>
<data key="na10">0.0</data>
<data key="na35">SIMPLECHEMICAL</data>
<data key="na34">-1</data>
<data key="na33">true</data>
<data key="na32">text</data>
<data key="na31">&lt;html&gt;&amp;nbsp&amp;nbsp&amp;nbsp Anti-&lt;br&gt;oxidants</data>
<data key="na30">0.0</data>
</node>
<node id="n50">
<data key="na21">c</data>
<data key="na20">center</data>
<data key="na34">-1</data>
<data key="na33">true</data>
<data key="na32">text</data>
<data key="na31"/>
<data key="na30">0.0</data>
<data key="na19">rectangle</data>
<data key="na18">5.0</data>
<data key="na17">255</data>
<data key="na16">0</data>
<data key="na15">255</data>
<data key="na14">0</data>
<data key="na13">0</data>
<data key="na9">2.5</data>
<data key="na12">1.0</data>
<data key="na8">255</data>
<data key="na11"> 0.0</data>
<data key="na7">255</data>
<data key="na10">0.0</data>
<data key="na6">255</data>
<data key="na5">255</data>
<data key="na4">255</data>
<data key="na3">25.0</data>
<data key="na2">25.0</data>
<data key="na1">245.0</data>
<data key="na29">0.0</data>
<data key="na0">995.0</data>
<data key="na28">0.0</data>
<data key="na27">0.0</data>
<data key="na26">0.0</data>
<data key="na25">plain</data>
<data key="na24">12</data>
<data key="na23">Arial</data>
<data key="na22">#000000</data>
</node>
<node id="n51">
<data key="na21">c</data>
<data key="na20">center</data>
<data key="na34">-1</data>
<data key="na33">true</data>
<data key="na32">text</data>
<data key="na31"/>
<data key="na30">0.0</data>
<data key="na19">sourcesink</data>
<data key="na18">5.0</data>
<data key="na17">255</data>
<data key="na16">0</data>
<data key="na15">255</data>
<data key="na14">0</data>
<data key="na13">0</data>
<data key="na9">2.0</data>
<data key="na12">1.0</data>
<data key="na8">255</data>
<data key="na11"> 0.0</data>
<data key="na7">255</data>
<data key="na10">0.0</data>
<data key="na6">255</data>
<data key="na5">255</data>
<data key="na4">255</data>
<data key="na3">25.0</data>
<data key="na2">10.0</data>
<data key="na1">155.0</data>
<data key="na29">0.0</data>
<data key="na0">995.0</data>
<data key="na28">0.0</data>
<data key="na27">0.0</data>
<data key="na26">0.0</data>
<data key="na25">plain</data>
<data key="na24">12</data>
<data key="na23">Arial</data>
<data key="na22">#000000</data>
</node>
<node id="n52">
<data key="na29">0.0</data>
<data key="na9">2.0</data>
<data key="na28">0.0</data>
<data key="na8">255</data>
<data key="na27">0.0</data>
<data key="na7">255</data>
<data key="na26">0.0</data>
<data key="na6">255</data>
<data key="na25">bold</data>
<data key="na5">255</data>
<data key="na24">20</data>
<data key="na4">255</data>
<data key="na23">Arial</data>
<data key="na3">100.0</data>
<data key="na22">#000000</data>
<data key="na2">70.0</data>
<data key="na1">920.0</data>
<data key="na21">c</data>
<data key="na0">880.0</data>
<data key="na20">left</data>
<data key="na19">receptord</data>
<data key="na18">20.0</data>
<data key="na17">255</data>
<data key="na16">0</data>
<data key="na15">255</data>
<data key="na14">0</data>
<data key="na13">0</data>
<data key="na12">1.0</data>
<data key="na11"> 0.0</data>
<data key="na10">0.0</data>
<data key="na35">SIMPLECHEMICAL</data>
<data key="na34">-1</data>
<data key="na33">true</data>
<data key="na32">text</data>
<data key="na31">&lt;html&gt;LDLR</data>
<data key="na30">0.0</data>
</node>
<node id="n53">
<data key="na21">c</data>
<data key="na20">center</data>
<data key="na34">-1</data>
<data key="na33">true</data>
<data key="na32">text</data>
<data key="na31"/>
<data key="na30">0.0</data>
<data key="na19">org.graffiti.plugins.views.defaults.RectangleNodeShape</data>
<data key="na18">5.0</data>
<data key="na17">255</data>
<data key="na16">0</data>
<data key="na15">255</data>
<data key="na14">0</data>
<data key="na13">0</data>
<data key="na9">2.5</data>
<data key="na12">1.0</data>
<data key="na8">255</data>
<data key="na11"> 0.0</data>
<data key="na7">255</data>
<data key="na10">0.0</data>
<data key="na6">255</data>
<data key="na5">255</data>
<data key="na4">255</data>
<data key="na3">25.0</data>
<data key="na2">25.0</data>
<data key="na1">840.0</data>
<data key="na29">0.0</data>
<data key="na0">880.0</data>
<data key="na28">0.0</data>
<data key="na27">0.0</data>
<data key="na26">0.0</data>
<data key="na25">plain</data>
<data key="na24">12</data>
<data key="na23">Arial</data>
<data key="na22">#000000</data>
</node>
<node id="n54">
<data key="na21">c</data>
<data key="na20">center</data>
<data key="na34">-1</data>
<data key="na33">true</data>
<data key="na32">text</data>
<data key="na31"/>
<data key="na30">0.0</data>
<data key="na19">sourcesink</data>
<data key="na18">5.0</data>
<data key="na17">255</data>
<data key="na16">0</data>
<data key="na15">255</data>
<data key="na14">0</data>
<data key="na13">0</data>
<data key="na9">2.0</data>
<data key="na12">1.0</data>
<data key="na8">255</data>
<data key="na11"> 0.0</data>
<data key="na7">255</data>
<data key="na10">0.0</data>
<data key="na6">255</data>
<data key="na5">255</data>
<data key="na4">255</data>
<data key="na3">25.0</data>
<data key="na2">25.0</data>
<data key="na1">920.0</data>
<data key="na29">0.0</data>
<data key="na0">1020.0</data>
<data key="na28">0.0</data>
<data key="na27">0.0</data>
<data key="na26">0.0</data>
<data key="na25">plain</data>
<data key="na24">12</data>
<data key="na23">Arial</data>
<data key="na22">#000000</data>
</node>
<node id="n55">
<data key="na21">c</data>
<data key="na20">center</data>
<data key="na34">-1</data>
<data key="na33">true</data>
<data key="na32">text</data>
<data key="na31"/>
<data key="na30">0.0</data>
<data key="na19">sourcesink</data>
<data key="na18">5.0</data>
<data key="na17">255</data>
<data key="na16">0</data>
<data key="na15">255</data>
<data key="na14">0</data>
<data key="na13">0</data>
<data key="na9">2.0</data>
<data key="na12">1.0</data>
<data key="na8">255</data>
<data key="na11"> 0.0</data>
<data key="na7">255</data>
<data key="na10">0.0</data>
<data key="na6">255</data>
<data key="na5">255</data>
<data key="na4">255</data>
<data key="na3">25.0</data>
<data key="na2">10.0</data>
<data key="na1">1010.0</data>
<data key="na29">0.0</data>
<data key="na0">880.0</data>
<data key="na28">0.0</data>
<data key="na27">0.0</data>
<data key="na26">0.0</data>
<data key="na25">plain</data>
<data key="na24">12</data>
<data key="na23">Arial</data>
<data key="na22">#000000</data>
</node>
<node id="n56">
<data key="na21">c</data>
<data key="na20">center</data>
<data key="na34">-1</data>
<data key="na33">true</data>
<data key="na32">text</data>
<data key="na31"/>
<data key="na30">0.0</data>
<data key="na19">sourcesink</data>
<data key="na18">5.0</data>
<data key="na17">255</data>
<data key="na16">0</data>
<data key="na15">255</data>
<data key="na14">0</data>
<data key="na13">0</data>
<data key="na9">2.0</data>
<data key="na12">1.0</data>
<data key="na8">255</data>
<data key="na11"> 0.0</data>
<data key="na7">255</data>
<data key="na10">0.0</data>
<data key="na6">255</data>
<data key="na5">255</data>
<data key="na4">255</data>
<data key="na3">25.0</data>
<data key="na2">25.0</data>
<data key="na1">200.0</data>
<data key="na29">0.0</data>
<data key="na0">700.0</data>
<data key="na28">0.0</data>
<data key="na27">0.0</data>
<data key="na26">0.0</data>
<data key="na25">plain</data>
<data key="na24">12</data>
<data key="na23">Arial</data>
<data key="na22">#000000</data>
</node>
<node id="n57">
<data key="na21">c</data>
<data key="na20">center</data>
<data key="na34">-1</data>
<data key="na33">true</data>
<data key="na32">text</data>
<data key="na31"/>
<data key="na30">0.0</data>
<data key="na19">sourcesink</data>
<data key="na18">5.0</data>
<data key="na17">255</data>
<data key="na16">0</data>
<data key="na15">255</data>
<data key="na14">0</data>
<data key="na13">0</data>
<data key="na9">2.0</data>
<data key="na12">1.0</data>
<data key="na8">255</data>
<data key="na11"> 0.0</data>
<data key="na7">255</data>
<data key="na10">0.0</data>
<data key="na6">255</data>
<data key="na5">255</data>
<data key="na4">255</data>
<data key="na3">25.0</data>
<data key="na2">25.0</data>
<data key="na1">370.0</data>
<data key="na29">0.0</data>
<data key="na0">830.0</data>
<data key="na28">0.0</data>
<data key="na27">0.0</data>
<data key="na26">0.0</data>
<data key="na25">plain</data>
<data key="na24">12</data>
<data key="na23">Arial</data>
<data key="na22">#000000</data>
</node>
<node id="n58">
<data key="na21">c</data>
<data key="na20">center</data>
<data key="na34">-1</data>
<data key="na33">true</data>
<data key="na32">text</data>
<data key="na31"/>
<data key="na30">0.0</data>
<data key="na19">sourcesink</data>
<data key="na18">5.0</data>
<data key="na17">255</data>
<data key="na16">0</data>
<data key="na15">255</data>
<data key="na14">0</data>
<data key="na13">0</data>
<data key="na9">2.0</data>
<data key="na12">1.0</data>
<data key="na8">255</data>
<data key="na11"> 0.0</data>
<data key="na7">255</data>
<data key="na10">0.0</data>
<data key="na6">255</data>
<data key="na5">255</data>
<data key="na4">255</data>
<data key="na3">25.0</data>
<data key="na2">25.0</data>
<data key="na1">550.0</data>
<data key="na29">0.0</data>
<data key="na0">970.0</data>
<data key="na28">0.0</data>
<data key="na27">0.0</data>
<data key="na26">0.0</data>
<data key="na25">plain</data>
<data key="na24">12</data>
<data key="na23">Arial</data>
<data key="na22">#000000</data>
</node>
<node id="n59">
<data key="na21">c</data>
<data key="na20">center</data>
<data key="na34">-1</data>
<data key="na32">text</data>
<data key="na31"/>
<data key="na30">0.0</data>
<data key="na19">rectangle</data>
<data key="na18">5.0</data>
<data key="na17">255</data>
<data key="na16">0</data>
<data key="na15">255</data>
<data key="na14">0</data>
<data key="na13">0</data>
<data key="na9">2.5</data>
<data key="na12">1.0</data>
<data key="na8">255</data>
<data key="na11"> 0.0</data>
<data key="na7">255</data>
<data key="na10">0.0</data>
<data key="na6">255</data>
<data key="na5">255</data>
<data key="na4">255</data>
<data key="na3">25.0</data>
<data key="na2">25.0</data>
<data key="na1">920.0</data>
<data key="na29">0.0</data>
<data key="na0">966.0</data>
<data key="na28">0.0</data>
<data key="na27">0.0</data>
<data key="na26">0.0</data>
<data key="na25">plain</data>
<data key="na24">12</data>
<data key="na23">Arial</data>
<data key="na22">#000000</data>
</node>
<node id="n60">
<data key="na21">c</data>
<data key="na20">center</data>
<data key="na34">-1</data>
<data key="na33">true</data>
<data key="na32">text</data>
<data key="na31"/>
<data key="na30">0.0</data>
<data key="na19">sourcesink</data>
<data key="na18">5.0</data>
<data key="na17">255</data>
<data key="na16">0</data>
<data key="na15">255</data>
<data key="na14">0</data>
<data key="na13">0</data>
<data key="na9">2.0</data>
<data key="na12">1.0</data>
<data key="na8">255</data>
<data key="na11"> 0.0</data>
<data key="na7">255</data>
<data key="na10">0.0</data>
<data key="na6">255</data>
<data key="na5">255</data>
<data key="na4">255</data>
<data key="na3">25.0</data>
<data key="na2">10.0</data>
<data key="na1">351.0</data>
<data key="na29">0.0</data>
<data key="na0">1275.0</data>
<data key="na28">0.0</data>
<data key="na27">0.0</data>
<data key="na26">0.0</data>
<data key="na25">plain</data>
<data key="na24">12</data>
<data key="na23">Arial</data>
<data key="na22">#000000</data>
</node>
<node id="n61">
<data key="na21">c</data>
<data key="na20">center</data>
<data key="na34">-1</data>
<data key="na33">true</data>
<data key="na32">text</data>
<data key="na31"/>
<data key="na30">0.0</data>
<data key="na19">sourcesink</data>
<data key="na18">5.0</data>
<data key="na17">255</data>
<data key="na16">0</data>
<data key="na15">255</data>
<data key="na14">0</data>
<data key="na13">0</data>
<data key="na9">2.0</data>
<data key="na12">1.0</data>
<data key="na8">255</data>
<data key="na11"> 0.0</data>
<data key="na7">255</data>
<data key="na10">0.0</data>
<data key="na6">255</data>
<data key="na5">255</data>
<data key="na4">255</data>
<data key="na3">25.0</data>
<data key="na2">25.0</data>
<data key="na1">500.0</data>
<data key="na29">0.0</data>
<data key="na0">1410.0</data>
<data key="na28">0.0</data>
<data key="na27">0.0</data>
<data key="na26">0.0</data>
<data key="na25">plain</data>
<data key="na24">12</data>
<data key="na23">Arial</data>
<data key="na22">#000000</data>
</node>
<node id="n62">
<data key="na21">c</data>
<data key="na20">center</data>
<data key="na34">-1</data>
<data key="na32">text</data>
<data key="na31"/>
<data key="na30">0.0</data>
<data key="na19">rectangle</data>
<data key="na18">5.0</data>
<data key="na17">255</data>
<data key="na16">0</data>
<data key="na15">255</data>
<data key="na14">0</data>
<data key="na13">0</data>
<data key="na9">2.5</data>
<data key="na12">1.0</data>
<data key="na8">255</data>
<data key="na11"> 0.0</data>
<data key="na7">255</data>
<data key="na10">0.0</data>
<data key="na6">255</data>
<data key="na5">255</data>
<data key="na4">255</data>
<data key="na3">25.0</data>
<data key="na2">25.0</data>
<data key="na1">710.0</data>
<data key="na29">0.0</data>
<data key="na0">990.0</data>
<data key="na28">0.0</data>
<data key="na27">0.0</data>
<data key="na26">0.0</data>
<data key="na25">plain</data>
<data key="na24">12</data>
<data key="na23">Arial</data>
<data key="na22">#000000</data>
</node>
<node id="n63">
<data key="na29">0.0</data>
<data key="na9">2.0</data>
<data key="na28">0.0</data>
<data key="na8">255</data>
<data key="na27">0.0</data>
<data key="na7">255</data>
<data key="na26">0.0</data>
<data key="na6">255</data>
<data key="na25">bold</data>
<data key="na5">255</data>
<data key="na24">22</data>
<data key="na4">255</data>
<data key="na23">Arial</data>
<data key="na3">130.0</data>
<data key="na22">#000000</data>
<data key="na2">70.0</data>
<data key="na1">710.0</data>
<data key="na21">c</data>
<data key="na0">820.0</data>
<data key="na20">left</data>
<data key="na19">org.graffiti.plugins.views.defaults.RectangleNodeShape</data>
<data key="na18">20.0</data>
<data key="na17">255</data>
<data key="na16">0</data>
<data key="na15">255</data>
<data key="na14">0</data>
<data key="na13">0</data>
<data key="na12">1.0</data>
<data key="na11"> 0.0</data>
<data key="na10">0.0</data>
<data key="na35">SIMPLECHEMICAL</data>
<data key="na34">-1</data>
<data key="na33">true</data>
<data key="na32">text</data>
<data key="na31">CEH</data>
<data key="na30">0.0</data>
</node>
<node id="n64">
<data key="na21">c</data>
<data key="na20">center</data>
<data key="na34">-1</data>
<data key="na33">true</data>
<data key="na32">text</data>
<data key="na31"/>
<data key="na30">0.0</data>
<data key="na19">sourcesink</data>
<data key="na18">5.0</data>
<data key="na17">255</data>
<data key="na16">0</data>
<data key="na15">255</data>
<data key="na14">0</data>
<data key="na13">0</data>
<data key="na9">2.0</data>
<data key="na12">1.0</data>
<data key="na8">255</data>
<data key="na11"> 0.0</data>
<data key="na7">255</data>
<data key="na10">0.0</data>
<data key="na6">255</data>
<data key="na5">255</data>
<data key="na4">255</data>
<data key="na3">25.0</data>
<data key="na2">25.0</data>
<data key="na1">720.0</data>
<data key="na29">0.0</data>
<data key="na0">1156.0</data>
<data key="na28">0.0</data>
<data key="na27">0.0</data>
<data key="na26">0.0</data>
<data key="na25">plain</data>
<data key="na24">12</data>
<data key="na23">Arial</data>
<data key="na22">#000000</data>
</node>
<node id="n65">
<data key="na21">c</data>
<data key="na20">center</data>
<data key="na34">-1</data>
<data key="na32">text</data>
<data key="na31"/>
<data key="na30">0.0</data>
<data key="na19">org.graffiti.plugins.views.defaults.RectangleNodeShape</data>
<data key="na18">5.0</data>
<data key="na17">255</data>
<data key="na16">0</data>
<data key="na15">255</data>
<data key="na14">0</data>
<data key="na13">0</data>
<data key="na9">2.0</data>
<data key="na12">1.0</data>
<data key="na8">255</data>
<data key="na11"> 0.0</data>
<data key="na7">255</data>
<data key="na10">0.0</data>
<data key="na6">255</data>
<data key="na5">255</data>
<data key="na4">255</data>
<data key="na3">25.0</data>
<data key="na2">25.0</data>
<data key="na1">719.0</data>
<data key="na29">0.0</data>
<data key="na0">1224.0</data>
<data key="na28">0.0</data>
<data key="na27">0.0</data>
<data key="na26">0.0</data>
<data key="na25">plain</data>
<data key="na24">12</data>
<data key="na23">Arial</data>
<data key="na22">#000000</data>
</node>
<node id="n66">
<data key="na21">c</data>
<data key="na20">center</data>
<data key="na34">-1</data>
<data key="na33">true</data>
<data key="na32">text</data>
<data key="na31"/>
<data key="na30">0.0</data>
<data key="na19">sourcesink</data>
<data key="na18">5.0</data>
<data key="na17">255</data>
<data key="na16">0</data>
<data key="na15">255</data>
<data key="na14">0</data>
<data key="na13">0</data>
<data key="na9">2.0</data>
<data key="na12">1.0</data>
<data key="na8">255</data>
<data key="na11"> 0.0</data>
<data key="na7">255</data>
<data key="na10">0.0</data>
<data key="na6">255</data>
<data key="na5">255</data>
<data key="na4">255</data>
<data key="na3">25.0</data>
<data key="na2">25.0</data>
<data key="na1">695.0</data>
<data key="na29">0.0</data>
<data key="na0">1326.0</data>
<data key="na28">0.0</data>
<data key="na27">0.0</data>
<data key="na26">0.0</data>
<data key="na25">plain</data>
<data key="na24">12</data>
<data key="na23">Arial</data>
<data key="na22">#000000</data>
</node>
<node id="n67">
<data key="na21">c</data>
<data key="na20">center</data>
<data key="na34">-1</data>
<data key="na33">true</data>
<data key="na32">text</data>
<data key="na31">\\</data>
<data key="na30">0.0</data>
<data key="na19">rectangle</data>
<data key="na18">5.0</data>
<data key="na17">255</data>
<data key="na16">0</data>
<data key="na15">255</data>
<data key="na14">0</data>
<data key="na13">0</data>
<data key="na9">2.5</data>
<data key="na12">1.0</data>
<data key="na8">255</data>
<data key="na11"> 0.0</data>
<data key="na7">255</data>
<data key="na10">0.0</data>
<data key="na6">255</data>
<data key="na5">255</data>
<data key="na4">255</data>
<data key="na3">25.0</data>
<data key="na2">25.0</data>
<data key="na1">550.0</data>
<data key="na29">0.0</data>
<data key="na0">1370.0</data>
<data key="na28">0.0</data>
<data key="na27">0.0</data>
<data key="na26">0.0</data>
<data key="na25">plain</data>
<data key="na24">17</data>
<data key="na23">Arial</data>
<data key="na22">#000000</data>
</node>
<edge id="e0" source="n0" target="n30">
<data key="ea19">5.0</data>
<data key="ea18">255</data>
<data key="ea17">0</data>
<data key="ea16">255</data>
<data key="ea15">0</data>
<data key="ea14">0</data>
<data key="ea13">1.0</data>
<data key="ea12"/>
<data key="ea11"> 0.0</data>
<data key="ea10">0.0</data>
<data key="ea22">-5</data>
<data key="ea21">1.0</data>
<data key="ea9">2.5</data>
<data key="ea20">org.graffiti.plugins.views.defaults.StraightLineEdgeShape</data>
<data key="ea8">255</data>
<data key="ea7">0</data>
<data key="ea6">255</data>
<data key="ea5">0</data>
<data key="ea4">0</data>
<data key="ea3"/>
<data key="ea2"/>
<data key="ea1">org.graffiti.plugins.views.defaults.StandardArrowShape</data>
<data key="ea0">org.graffiti.plugins.views.defaults.StandardArrowShape</data>
</edge>
<edge id="e1" source="n1" target="n23">
<data key="ea19">5.0</data>
<data key="ea18">255</data>
<data key="ea17">0</data>
<data key="ea16">255</data>
<data key="ea15">0</data>
<data key="ea14">0</data>
<data key="ea13">1.0</data>
<data key="ea12"/>
<data key="ea11"> 0.0</data>
<data key="ea10">0.0</data>
<data key="ea22">-5</data>
<data key="ea21">1.0</data>
<data key="ea9">2.5</data>
<data key="ea20">org.graffiti.plugins.views.defaults.StraightLineEdgeShape</data>
<data key="ea8">255</data>
<data key="ea7">0</data>
<data key="ea6">255</data>
<data key="ea5">0</data>
<data key="ea4">0</data>
<data key="ea3"/>
<data key="ea2"/>
<data key="ea1"/>
<data key="ea0">org.graffiti.plugins.views.defaults.StandardArrowShape</data>
</edge>
<edge id="e2" source="n2" target="n26">
<data key="ea19">5.0</data>
<data key="ea18">255</data>
<data key="ea17">0</data>
<data key="ea16">255</data>
<data key="ea15">0</data>
<data key="ea14">0</data>
<data key="ea13">1.0</data>
<data key="ea12"/>
<data key="ea11"> 0.0</data>
<data key="ea10">0.0</data>
<data key="ea22">-5</data>
<data key="ea21">1.0</data>
<data key="ea9">2.5</data>
<data key="ea20">org.graffiti.plugins.views.defaults.StraightLineEdgeShape</data>
<data key="ea8">255</data>
<data key="ea7">0</data>
<data key="ea6">255</data>
<data key="ea5">0</data>
<data key="ea4">0</data>
<data key="ea3"/>
<data key="ea2"/>
<data key="ea1"/>
<data key="ea0">org.graffiti.plugins.views.defaults.StandardArrowShape</data>
</edge>
<edge id="e3" source="n4" target="n27">
<data key="ea19">5.0</data>
<data key="ea18">255</data>
<data key="ea17">0</data>
<data key="ea16">255</data>
<data key="ea15">0</data>
<data key="ea14">0</data>
<data key="ea13">1.0</data>
<data key="ea12"/>
<data key="ea11"> 0.0</data>
<data key="ea10">0.0</data>
<data key="ea22">-5</data>
<data key="ea21">1.0</data>
<data key="ea9">2.5</data>
<data key="ea20">org.graffiti.plugins.views.defaults.StraightLineEdgeShape</data>
<data key="ea8">255</data>
<data key="ea7">0</data>
<data key="ea6">255</data>
<data key="ea5">0</data>
<data key="ea4">0</data>
<data key="ea3"/>
<data key="ea2"/>
<data key="ea1">org.graffiti.plugins.views.defaults.StandardArrowShape</data>
<data key="ea0">org.graffiti.plugins.views.defaults.StandardArrowShape</data>
</edge>
<edge id="e4" source="n5" target="n19">
<data key="ea19">5.0</data>
<data key="ea18">255</data>
<data key="ea17">0</data>
<data key="ea16">255</data>
<data key="ea15">0</data>
<data key="ea14">0</data>
<data key="ea13">1.0</data>
<data key="ea12"/>
<data key="ea11"> 0.0</data>
<data key="ea10">0.0</data>
<data key="ea22">-5</data>
<data key="ea21">1.0</data>
<data key="ea9">2.5</data>
<data key="ea20">org.graffiti.plugins.views.defaults.StraightLineEdgeShape</data>
<data key="ea8">255</data>
<data key="ea7">0</data>
<data key="ea6">255</data>
<data key="ea5">0</data>
<data key="ea4">0</data>
<data key="ea3"/>
<data key="ea2"/>
<data key="ea1"/>
<data key="ea0">org.graffiti.plugins.views.defaults.StandardArrowShape</data>
</edge>
<edge id="e5" source="n6" target="n25">
<data key="ea19">5.0</data>
<data key="ea18">255</data>
<data key="ea17">0</data>
<data key="ea16">255</data>
<data key="ea15">0</data>
<data key="ea14">0</data>
<data key="ea13">1.0</data>
<data key="ea12"/>
<data key="ea11"> 0.0</data>
<data key="ea10">0.0</data>
<data key="ea22">-5</data>
<data key="ea21">1.0</data>
<data key="ea9">2.5</data>
<data key="ea20">org.graffiti.plugins.views.defaults.StraightLineEdgeShape</data>
<data key="ea8">255</data>
<data key="ea7">0</data>
<data key="ea6">255</data>
<data key="ea5">0</data>
<data key="ea4">0</data>
<data key="ea3"/>
<data key="ea2"/>
<data key="ea1"/>
<data key="ea0">org.graffiti.plugins.views.defaults.StandardArrowShape</data>
</edge>
<edge id="e6" source="n7" target="n22">
<data key="ea19">5.0</data>
<data key="ea18">255</data>
<data key="ea17">0</data>
<data key="ea16">255</data>
<data key="ea15">0</data>
<data key="ea14">0</data>
<data key="ea13">1.0</data>
<data key="ea12"/>
<data key="ea11"> 0.0</data>
<data key="ea10">0.0</data>
<data key="ea22">-5</data>
<data key="ea21">1.0</data>
<data key="ea9">2.5</data>
<data key="ea20">org.graffiti.plugins.views.defaults.StraightLineEdgeShape</data>
<data key="ea8">255</data>
<data key="ea7">0</data>
<data key="ea6">255</data>
<data key="ea5">0</data>
<data key="ea4">0</data>
<data key="ea3"/>
<data key="ea2"/>
<data key="ea1"/>
<data key="ea0">org.graffiti.plugins.views.defaults.StandardArrowShape</data>
</edge>
<edge id="e7" source="n8" target="n29">
<data key="ea19">5.0</data>
<data key="ea18">255</data>
<data key="ea17">0</data>
<data key="ea16">255</data>
<data key="ea15">0</data>
<data key="ea14">0</data>
<data key="ea13">1.0</data>
<data key="ea12"/>
<data key="ea11"> 0.0</data>
<data key="ea10">0.0</data>
<data key="ea22">-5</data>
<data key="ea21">1.0</data>
<data key="ea9">2.5</data>
<data key="ea20">org.graffiti.plugins.views.defaults.PolyLineEdgeShape</data>
<data key="ea8">255</data>
<data key="ea7">0</data>
<data key="ea6">255</data>
<data key="ea5">0</data>
<data key="ea4">0</data>
<data key="ea3"/>
<data key="ea2"/>
<data key="ea1"/>
<data key="ea0">org.graffiti.plugins.views.defaults.StandardArrowShape</data>
</edge>
<edge id="e8" source="n9" target="n24">
<data key="ea19">5.0</data>
<data key="ea18">255</data>
<data key="ea17">0</data>
<data key="ea16">255</data>
<data key="ea15">0</data>
<data key="ea14">0</data>
<data key="ea13">1.0</data>
<data key="ea12"/>
<data key="ea11"> 0.0</data>
<data key="ea10">0.0</data>
<data key="ea22">-5</data>
<data key="ea21">1.0</data>
<data key="ea9">2.5</data>
<data key="ea20">org.graffiti.plugins.views.defaults.StraightLineEdgeShape</data>
<data key="ea8">255</data>
<data key="ea7">0</data>
<data key="ea6">255</data>
<data key="ea5">0</data>
<data key="ea4">0</data>
<data key="ea3"/>
<data key="ea2"/>
<data key="ea1"/>
<data key="ea0">org.graffiti.plugins.views.defaults.StandardArrowShape</data>
</edge>
<edge id="e9" source="n10" target="n20">
<data key="ea19">5.0</data>
<data key="ea18">255</data>
<data key="ea17">0</data>
<data key="ea16">255</data>
<data key="ea15">0</data>
<data key="ea14">0</data>
<data key="ea13">1.0</data>
<data key="ea12"/>
<data key="ea11"> 0.0</data>
<data key="ea10">0.0</data>
<data key="ea22">-5</data>
<data key="ea21">1.0</data>
<data key="ea9">2.5</data>
<data key="ea20">org.graffiti.plugins.views.defaults.PolyLineEdgeShape</data>
<data key="ea8">255</data>
<data key="ea7">0</data>
<data key="ea6">255</data>
<data key="ea5">0</data>
<data key="ea4">0</data>
<data key="ea3"/>
<data key="ea2"/>
<data key="ea1"/>
<data key="ea0">org.graffiti.plugins.views.defaults.StandardArrowShape</data>
</edge>
<edge id="e10" source="n11" target="n3">
<data key="ea19">5.0</data>
<data key="ea18">255</data>
<data key="ea17">0</data>
<data key="ea16">255</data>
<data key="ea15">0</data>
<data key="ea14">0</data>
<data key="ea13">1.0</data>
<data key="ea12"/>
<data key="ea11"> 0.0</data>
<data key="ea10">0.0</data>
<data key="ea22">-5</data>
<data key="ea21">18.0</data>
<data key="ea9">2.5</data>
<data key="ea20">org.graffiti.plugins.views.defaults.StraightLineEdgeShape</data>
<data key="ea8">255</data>
<data key="ea7">0</data>
<data key="ea6">255</data>
<data key="ea5">0</data>
<data key="ea4">0</data>
<data key="ea3"/>
<data key="ea2"/>
<data key="ea1"/>
<data key="ea0">org.graffiti.plugins.views.defaults.ThinCircleArrowShape</data>
</edge>
<edge id="e11" source="n12" target="n1">
<data key="ea19">5.0</data>
<data key="ea18">255</data>
<data key="ea17">0</data>
<data key="ea16">255</data>
<data key="ea15">0</data>
<data key="ea14">0</data>
<data key="ea13">1.0</data>
<data key="ea12"/>
<data key="ea11"> 0.0</data>
<data key="ea10">0.0</data>
<data key="ea22">-5</data>
<data key="ea21">18.0</data>
<data key="ea9">2.5</data>
<data key="ea20">org.graffiti.plugins.views.defaults.StraightLineEdgeShape</data>
<data key="ea8">255</data>
<data key="ea7">0</data>
<data key="ea6">255</data>
<data key="ea5">0</data>
<data key="ea4">0</data>
<data key="ea3"/>
<data key="ea2"/>
<data key="ea1"/>
<data key="ea0">org.graffiti.plugins.views.defaults.ThinCircleArrowShape</data>
</edge>
<edge id="e12" source="n14" target="n7">
<data key="ea19">5.0</data>
<data key="ea18">255</data>
<data key="ea17">0</data>
<data key="ea16">255</data>
<data key="ea15">0</data>
<data key="ea14">0</data>
<data key="ea13">1.0</data>
<data key="ea12"/>
<data key="ea11"> 0.0</data>
<data key="ea10">0.0</data>
<data key="ea22">-5</data>
<data key="ea21">18.0</data>
<data key="ea9">2.5</data>
<data key="ea20">org.graffiti.plugins.views.defaults.StraightLineEdgeShape</data>
<data key="ea8">255</data>
<data key="ea7">0</data>
<data key="ea6">255</data>
<data key="ea5">0</data>
<data key="ea4">0</data>
<data key="ea3"/>
<data key="ea2"/>
<data key="ea1"/>
<data key="ea0">org.graffiti.plugins.views.defaults.ThinCircleArrowShape</data>
</edge>
<edge id="e13" source="n15" target="n0">
<data key="ea19">5.0</data>
<data key="ea18">255</data>
<data key="ea17">0</data>
<data key="ea16">255</data>
<data key="ea15">0</data>
<data key="ea14">0</data>
<data key="ea13">1.0</data>
<data key="ea12"/>
<data key="ea11"> 0.0</data>
<data key="ea10">0.0</data>
<data key="ea22">-5</data>
<data key="ea21">18.0</data>
<data key="ea9">2.5</data>
<data key="ea20">org.graffiti.plugins.views.defaults.StraightLineEdgeShape</data>
<data key="ea8">255</data>
<data key="ea7">0</data>
<data key="ea6">255</data>
<data key="ea5">0</data>
<data key="ea4">0</data>
<data key="ea3"/>
<data key="ea2"/>
<data key="ea1"/>
<data key="ea0">org.graffiti.plugins.views.defaults.ThinCircleArrowShape</data>
</edge>
<edge id="e14" source="n16" target="n8">
<data key="ea19">5.0</data>
<data key="ea18">255</data>
<data key="ea17">0</data>
<data key="ea16">255</data>
<data key="ea15">0</data>
<data key="ea14">0</data>
<data key="ea13">1.0</data>
<data key="ea12"/>
<data key="ea11"> 0.0</data>
<data key="ea10">0.0</data>
<data key="ea22">-5</data>
<data key="ea21">18.0</data>
<data key="ea9">2.5</data>
<data key="ea20">org.graffiti.plugins.views.defaults.PolyLineEdgeShape</data>
<data key="ea8">255</data>
<data key="ea7">0</data>
<data key="ea6">255</data>
<data key="ea5">0</data>
<data key="ea4">0</data>
<data key="ea3"/>
<data key="ea2"/>
<data key="ea1"/>
<data key="ea0">org.graffiti.plugins.views.defaults.ThinCircleArrowShape</data>
</edge>
<edge id="e15" source="n17" target="n10">
<data key="ea19">5.0</data>
<data key="ea18">255</data>
<data key="ea17">0</data>
<data key="ea16">255</data>
<data key="ea15">0</data>
<data key="ea14">0</data>
<data key="ea13">1.0</data>
<data key="ea12"/>
<data key="ea11"> 0.0</data>
<data key="ea10">0.0</data>
<data key="ea22">-5</data>
<data key="ea21">18.0</data>
<data key="ea9">2.5</data>
<data key="ea20">org.graffiti.plugins.views.defaults.PolyLineEdgeShape</data>
<data key="ea8">255</data>
<data key="ea7">0</data>
<data key="ea6">255</data>
<data key="ea5">0</data>
<data key="ea4">0</data>
<data key="ea3"/>
<data key="ea2"/>
<data key="ea1"/>
<data key="ea0">org.graffiti.plugins.views.defaults.ThinCircleArrowShape</data>
</edge>
<edge id="e16" source="n18" target="n6">
<data key="ea19">5.0</data>
<data key="ea18">255</data>
<data key="ea17">0</data>
<data key="ea16">255</data>
<data key="ea15">0</data>
<data key="ea14">0</data>
<data key="ea13">1.0</data>
<data key="ea12"/>
<data key="ea11"> 0.0</data>
<data key="ea10">0.0</data>
<data key="ea22">-5</data>
<data key="ea21">18.0</data>
<data key="ea9">2.5</data>
<data key="ea20">org.graffiti.plugins.views.defaults.StraightLineEdgeShape</data>
<data key="ea8">255</data>
<data key="ea7">0</data>
<data key="ea6">255</data>
<data key="ea5">0</data>
<data key="ea4">0</data>
<data key="ea3"/>
<data key="ea2"/>
<data key="ea1"/>
<data key="ea0">org.graffiti.plugins.views.defaults.ThinCircleArrowShape</data>
</edge>
<edge id="e17" source="n19" target="n4">
<data key="ea19">5.0</data>
<data key="ea18">255</data>
<data key="ea17">0</data>
<data key="ea16">255</data>
<data key="ea15">0</data>
<data key="ea14">0</data>
<data key="ea13">1.0</data>
<data key="ea12"/>
<data key="ea11"> 0.0</data>
<data key="ea10">0.0</data>
<data key="ea22">-5</data>
<data key="ea21">1.0</data>
<data key="ea9">2.5</data>
<data key="ea20">org.graffiti.plugins.views.defaults.StraightLineEdgeShape</data>
<data key="ea8">255</data>
<data key="ea7">0</data>
<data key="ea6">255</data>
<data key="ea5">0</data>
<data key="ea4">0</data>
<data key="ea3"/>
<data key="ea2"/>
<data key="ea1">org.graffiti.plugins.views.defaults.StandardArrowShape</data>
<data key="ea0">org.graffiti.plugins.views.defaults.StandardArrowShape</data>
</edge>
<edge id="e18" source="n19" target="n3">
<data key="ea19">5.0</data>
<data key="ea18">255</data>
<data key="ea17">0</data>
<data key="ea16">255</data>
<data key="ea15">0</data>
<data key="ea14">0</data>
<data key="ea13">1.0</data>
<data key="ea12"/>
<data key="ea11"> 0.0</data>
<data key="ea10">0.0</data>
<data key="ea22">-5</data>
<data key="ea21">1.0</data>
<data key="ea9">2.5</data>
<data key="ea20">org.graffiti.plugins.views.defaults.StraightLineEdgeShape</data>
<data key="ea8">255</data>
<data key="ea7">0</data>
<data key="ea6">255</data>
<data key="ea5">0</data>
<data key="ea4">0</data>
<data key="ea3"/>
<data key="ea2"/>
<data key="ea1"/>
<data key="ea0">org.graffiti.plugins.views.defaults.StandardArrowShape</data>
</edge>
<edge id="e19" source="n21" target="n0">
<data key="ea19">5.0</data>
<data key="ea18">255</data>
<data key="ea17">0</data>
<data key="ea16">255</data>
<data key="ea15">0</data>
<data key="ea14">0</data>
<data key="ea13">1.0</data>
<data key="ea12"/>
<data key="ea11"> 0.0</data>
<data key="ea10">0.0</data>
<data key="ea22">-5</data>
<data key="ea21">1.0</data>
<data key="ea9">2.5</data>
<data key="ea20">org.graffiti.plugins.views.defaults.StraightLineEdgeShape</data>
<data key="ea8">255</data>
<data key="ea7">0</data>
<data key="ea6">255</data>
<data key="ea5">0</data>
<data key="ea4">0</data>
<data key="ea3"/>
<data key="ea2"/>
<data key="ea1">org.graffiti.plugins.views.defaults.StandardArrowShape</data>
<data key="ea0">org.graffiti.plugins.views.defaults.StandardArrowShape</data>
</edge>
<edge id="e20" source="n21" target="n1">
<data key="ea19">5.0</data>
<data key="ea18">255</data>
<data key="ea17">0</data>
<data key="ea16">255</data>
<data key="ea15">0</data>
<data key="ea14">0</data>
<data key="ea13">1.0</data>
<data key="ea12"/>
<data key="ea11"> 0.0</data>
<data key="ea10">0.0</data>
<data key="ea22">-5</data>
<data key="ea21">1.0</data>
<data key="ea9">2.5</data>
<data key="ea20">org.graffiti.plugins.views.defaults.StraightLineEdgeShape</data>
<data key="ea8">255</data>
<data key="ea7">0</data>
<data key="ea6">255</data>
<data key="ea5">0</data>
<data key="ea4">0</data>
<data key="ea3"/>
<data key="ea2"/>
<data key="ea1"/>
<data key="ea0">org.graffiti.plugins.views.defaults.StandardArrowShape</data>
</edge>
<edge id="e21" source="n22" target="n8">
<data key="ea19">5.0</data>
<data key="ea18">255</data>
<data key="ea17">0</data>
<data key="ea16">255</data>
<data key="ea15">0</data>
<data key="ea14">0</data>
<data key="ea13">1.0</data>
<data key="ea12"/>
<data key="ea11"> 0.0</data>
<data key="ea10">0.0</data>
<data key="ea22">-5</data>
<data key="ea21">1.0</data>
<data key="ea9">2.5</data>
<data key="ea20">org.graffiti.plugins.views.defaults.StraightLineEdgeShape</data>
<data key="ea8">255</data>
<data key="ea7">0</data>
<data key="ea6">255</data>
<data key="ea5">0</data>
<data key="ea4">0</data>
<data key="ea3"/>
<data key="ea2"/>
<data key="ea1"/>
<data key="ea0">org.graffiti.plugins.views.defaults.StandardArrowShape</data>
</edge>
<edge id="e22" source="n23" target="n6">
<data key="ea19">5.0</data>
<data key="ea18">255</data>
<data key="ea17">0</data>
<data key="ea16">255</data>
<data key="ea15">0</data>
<data key="ea14">0</data>
<data key="ea13">1.0</data>
<data key="ea12"/>
<data key="ea11"> 0.0</data>
<data key="ea10">0.0</data>
<data key="ea22">-5</data>
<data key="ea21">1.0</data>
<data key="ea9">2.5</data>
<data key="ea20">org.graffiti.plugins.views.defaults.StraightLineEdgeShape</data>
<data key="ea8">255</data>
<data key="ea7">0</data>
<data key="ea6">255</data>
<data key="ea5">0</data>
<data key="ea4">0</data>
<data key="ea3"/>
<data key="ea2"/>
<data key="ea1"/>
<data key="ea0">org.graffiti.plugins.views.defaults.StandardArrowShape</data>
</edge>
<edge id="e23" source="n24" target="n5">
<data key="ea19">5.0</data>
<data key="ea18">255</data>
<data key="ea17">0</data>
<data key="ea16">255</data>
<data key="ea15">0</data>
<data key="ea14">0</data>
<data key="ea13">1.0</data>
<data key="ea12"/>
<data key="ea11"> 0.0</data>
<data key="ea10">0.0</data>
<data key="ea22">-5</data>
<data key="ea21">1.0</data>
<data key="ea9">2.5</data>
<data key="ea20">org.graffiti.plugins.views.defaults.StraightLineEdgeShape</data>
<data key="ea8">255</data>
<data key="ea7">0</data>
<data key="ea6">255</data>
<data key="ea5">0</data>
<data key="ea4">0</data>
<data key="ea3"/>
<data key="ea2"/>
<data key="ea1"/>
<data key="ea0">org.graffiti.plugins.views.defaults.StandardArrowShape</data>
</edge>
<edge id="e24" source="n25" target="n2">
<data key="ea19">5.0</data>
<data key="ea18">255</data>
<data key="ea17">0</data>
<data key="ea16">255</data>
<data key="ea15">0</data>
<data key="ea14">0</data>
<data key="ea13">1.0</data>
<data key="ea12"/>
<data key="ea11"> 0.0</data>
<data key="ea10">0.0</data>
<data key="ea22">-5</data>
<data key="ea21">1.0</data>
<data key="ea9">2.5</data>
<data key="ea20">org.graffiti.plugins.views.defaults.StraightLineEdgeShape</data>
<data key="ea8">255</data>
<data key="ea7">0</data>
<data key="ea6">255</data>
<data key="ea5">0</data>
<data key="ea4">0</data>
<data key="ea3"/>
<data key="ea2"/>
<data key="ea1"/>
<data key="ea0">org.graffiti.plugins.views.defaults.StandardArrowShape</data>
</edge>
<edge id="e25" source="n26" target="n9">
<data key="ea19">5.0</data>
<data key="ea18">255</data>
<data key="ea17">0</data>
<data key="ea16">255</data>
<data key="ea15">0</data>
<data key="ea14">0</data>
<data key="ea13">1.0</data>
<data key="ea12"/>
<data key="ea11"> 0.0</data>
<data key="ea10">0.0</data>
<data key="ea22">-5</data>
<data key="ea21">1.0</data>
<data key="ea9">2.5</data>
<data key="ea20">org.graffiti.plugins.views.defaults.StraightLineEdgeShape</data>
<data key="ea8">255</data>
<data key="ea7">0</data>
<data key="ea6">255</data>
<data key="ea5">0</data>
<data key="ea4">0</data>
<data key="ea3"/>
<data key="ea2"/>
<data key="ea1"/>
<data key="ea0">org.graffiti.plugins.views.defaults.StandardArrowShape</data>
</edge>
<edge id="e26" source="n27" target="n3">
<data key="ea19">5.0</data>
<data key="ea18">255</data>
<data key="ea17">0</data>
<data key="ea16">255</data>
<data key="ea15">0</data>
<data key="ea14">0</data>
<data key="ea13">1.0</data>
<data key="ea12"/>
<data key="ea11"> 0.0</data>
<data key="ea10">0.0</data>
<data key="ea22">-5</data>
<data key="ea21">1.0</data>
<data key="ea9">2.5</data>
<data key="ea20">org.graffiti.plugins.views.defaults.StraightLineEdgeShape</data>
<data key="ea8">255</data>
<data key="ea7">0</data>
<data key="ea6">255</data>
<data key="ea5">0</data>
<data key="ea4">0</data>
<data key="ea3"/>
<data key="ea2"/>
<data key="ea1"/>
<data key="ea0">org.graffiti.plugins.views.defaults.StandardArrowShape</data>
</edge>
<edge id="e27" source="n29" target="n10">
<data key="ea19">5.0</data>
<data key="ea18">255</data>
<data key="ea17">0</data>
<data key="ea16">255</data>
<data key="ea15">0</data>
<data key="ea14">0</data>
<data key="ea13">1.0</data>
<data key="ea12"/>
<data key="ea11"> 0.0</data>
<data key="ea10">0.0</data>
<data key="ea22">-5</data>
<data key="ea21">1.0</data>
<data key="ea9">2.5</data>
<data key="ea20">org.graffiti.plugins.views.defaults.StraightLineEdgeShape</data>
<data key="ea8">255</data>
<data key="ea7">0</data>
<data key="ea6">255</data>
<data key="ea5">0</data>
<data key="ea4">0</data>
<data key="ea3"/>
<data key="ea2"/>
<data key="ea1"/>
<data key="ea0">org.graffiti.plugins.views.defaults.StandardArrowShape</data>
</edge>
<edge id="e28" source="n30" target="n1">
<data key="ea19">5.0</data>
<data key="ea18">255</data>
<data key="ea17">0</data>
<data key="ea16">255</data>
<data key="ea15">0</data>
<data key="ea14">0</data>
<data key="ea13">1.0</data>
<data key="ea12"/>
<data key="ea11"> 0.0</data>
<data key="ea10">0.0</data>
<data key="ea22">-5</data>
<data key="ea21">1.0</data>
<data key="ea9">2.5</data>
<data key="ea20">org.graffiti.plugins.views.defaults.StraightLineEdgeShape</data>
<data key="ea8">255</data>
<data key="ea7">0</data>
<data key="ea6">255</data>
<data key="ea5">0</data>
<data key="ea4">0</data>
<data key="ea3"/>
<data key="ea2"/>
<data key="ea1"/>
<data key="ea0">org.graffiti.plugins.views.defaults.StandardArrowShape</data>
</edge>
<edge id="e29" source="n31" target="n7">
<data key="ea19">5.0</data>
<data key="ea18">255</data>
<data key="ea17">0</data>
<data key="ea16">255</data>
<data key="ea15">0</data>
<data key="ea14">0</data>
<data key="ea13">1.0</data>
<data key="ea12"/>
<data key="ea11"> 0.0</data>
<data key="ea10">0.0</data>
<data key="ea22">-5</data>
<data key="ea21">1.0</data>
<data key="ea9">2.5</data>
<data key="ea20">org.graffiti.plugins.views.defaults.StraightLineEdgeShape</data>
<data key="ea8">255</data>
<data key="ea7">0</data>
<data key="ea6">255</data>
<data key="ea5">0</data>
<data key="ea4">0</data>
<data key="ea3"/>
<data key="ea2"/>
<data key="ea1"/>
<data key="ea0">org.graffiti.plugins.views.defaults.StandardArrowShape</data>
</edge>
<edge id="e30" source="n32" target="n31">
<data key="ea19">5.0</data>
<data key="ea18">255</data>
<data key="ea17">0</data>
<data key="ea16">255</data>
<data key="ea15">0</data>
<data key="ea14">0</data>
<data key="ea13">1.0</data>
<data key="ea12"/>
<data key="ea11"> 0.0</data>
<data key="ea10">0.0</data>
<data key="ea21">1.0</data>
<data key="ea9">2.5</data>
<data key="ea20">org.graffiti.plugins.views.defaults.PolyLineEdgeShape</data>
<data key="ea8">255</data>
<data key="ea7">0</data>
<data key="ea6">255</data>
<data key="ea5">0</data>
<data key="ea4">0</data>
<data key="ea3"/>
<data key="ea2"/>
<data key="ea1"/>
<data key="ea0">org.graffiti.plugins.views.defaults.StandardArrowShape</data>
</edge>
<edge id="e31" source="n3" target="n33">
<data key="ea19">5.0</data>
<data key="ea18">255</data>
<data key="ea17">0</data>
<data key="ea16">255</data>
<data key="ea15">0</data>
<data key="ea14">0</data>
<data key="ea13">1.0</data>
<data key="ea12"/>
<data key="ea11"> 0.0</data>
<data key="ea10">0.0</data>
<data key="ea21">1.0</data>
<data key="ea9">2.5</data>
<data key="ea20">org.graffiti.plugins.views.defaults.StraightLineEdgeShape</data>
<data key="ea8">255</data>
<data key="ea7">0</data>
<data key="ea6">255</data>
<data key="ea5">0</data>
<data key="ea4">0</data>
<data key="ea3"/>
<data key="ea2"/>
<data key="ea1"/>
<data key="ea0">org.graffiti.plugins.views.defaults.StandardArrowShape</data>
</edge>
<edge id="e32" source="n33" target="n32">
<data key="ea19">5.0</data>
<data key="ea18">255</data>
<data key="ea17">0</data>
<data key="ea16">255</data>
<data key="ea15">0</data>
<data key="ea14">0</data>
<data key="ea13">1.0</data>
<data key="ea12"/>
<data key="ea11"> 0.0</data>
<data key="ea10">0.0</data>
<data key="ea21">1.0</data>
<data key="ea9">2.5</data>
<data key="ea20">org.graffiti.plugins.views.defaults.StraightLineEdgeShape</data>
<data key="ea8">255</data>
<data key="ea7">0</data>
<data key="ea6">255</data>
<data key="ea5">0</data>
<data key="ea4">0</data>
<data key="ea3"/>
<data key="ea2"/>
<data key="ea1"/>
<data key="ea0">org.graffiti.plugins.views.defaults.StandardArrowShape</data>
</edge>
<edge id="e33" source="n19" target="n32">
<data key="ea19">5.0</data>
<data key="ea18">255</data>
<data key="ea17">0</data>
<data key="ea16">255</data>
<data key="ea15">0</data>
<data key="ea14">0</data>
<data key="ea13">1.0</data>
<data key="ea12"/>
<data key="ea11"> 0.0</data>
<data key="ea10">0.0</data>
<data key="ea24">1390.0</data>
<data key="ea23">1410.0</data>
<data key="ea21">1.0</data>
<data key="ea9">2.5</data>
<data key="ea20">org.graffiti.plugins.views.defaults.SmoothLineEdgeShape</data>
<data key="ea8">255</data>
<data key="ea7">0</data>
<data key="ea6">255</data>
<data key="ea5">0</data>
<data key="ea4">0</data>
<data key="ea3"/>
<data key="ea2"/>
<data key="ea1"/>
<data key="ea0">org.graffiti.plugins.views.defaults.StandardArrowShape</data>
</edge>
<edge id="e34" source="n11" target="n32">
<data key="ea19">5.0</data>
<data key="ea18">255</data>
<data key="ea17">0</data>
<data key="ea16">255</data>
<data key="ea15">0</data>
<data key="ea14">0</data>
<data key="ea13">1.0</data>
<data key="ea12"/>
<data key="ea11"> 0.0</data>
<data key="ea10">0.0</data>
<data key="ea21">18.0</data>
<data key="ea9">2.5</data>
<data key="ea20">org.graffiti.plugins.views.defaults.StraightLineEdgeShape</data>
<data key="ea8">255</data>
<data key="ea7">0</data>
<data key="ea6">255</data>
<data key="ea5">0</data>
<data key="ea4">0</data>
<data key="ea3"/>
<data key="ea2"/>
<data key="ea1"/>
<data key="ea0">org.graffiti.plugins.views.defaults.ThinCircleArrowShape</data>
</edge>
<edge id="e35" source="n34" target="n5">
<data key="ea19">5.0</data>
<data key="ea18">255</data>
<data key="ea17">0</data>
<data key="ea16">255</data>
<data key="ea15">0</data>
<data key="ea14">0</data>
<data key="ea13">1.0</data>
<data key="ea12"/>
<data key="ea11"> 0.0</data>
<data key="ea10">0.0</data>
<data key="ea21">18.0</data>
<data key="ea9">2.5</data>
<data key="ea20">org.graffiti.plugins.views.defaults.StraightLineEdgeShape</data>
<data key="ea8">255</data>
<data key="ea7">0</data>
<data key="ea6">255</data>
<data key="ea5">0</data>
<data key="ea4">0</data>
<data key="ea3"/>
<data key="ea2"/>
<data key="ea1"/>
<data key="ea0">org.graffiti.plugins.views.defaults.ThinCircleArrowShape</data>
</edge>
<edge id="e36" source="n35" target="n4">
<data key="ea19">5.0</data>
<data key="ea18">255</data>
<data key="ea17">0</data>
<data key="ea16">255</data>
<data key="ea15">0</data>
<data key="ea14">0</data>
<data key="ea13">1.0</data>
<data key="ea12"/>
<data key="ea11"> 0.0</data>
<data key="ea10">0.0</data>
<data key="ea21">18.0</data>
<data key="ea9">2.5</data>
<data key="ea20">org.graffiti.plugins.views.defaults.StraightLineEdgeShape</data>
<data key="ea8">255</data>
<data key="ea7">0</data>
<data key="ea6">255</data>
<data key="ea5">0</data>
<data key="ea4">0</data>
<data key="ea3"/>
<data key="ea2"/>
<data key="ea1"/>
<data key="ea0">org.graffiti.plugins.views.defaults.ThinCircleArrowShape</data>
</edge>
<edge id="e37" source="n36" target="n9">
<data key="ea19">5.0</data>
<data key="ea18">255</data>
<data key="ea17">0</data>
<data key="ea16">255</data>
<data key="ea15">0</data>
<data key="ea14">0</data>
<data key="ea13">1.0</data>
<data key="ea12"/>
<data key="ea11"> 0.0</data>
<data key="ea10">0.0</data>
<data key="ea21">18.0</data>
<data key="ea9">2.5</data>
<data key="ea20">org.graffiti.plugins.views.defaults.StraightLineEdgeShape</data>
<data key="ea8">255</data>
<data key="ea7">0</data>
<data key="ea6">255</data>
<data key="ea5">0</data>
<data key="ea4">0</data>
<data key="ea3"/>
<data key="ea2"/>
<data key="ea1"/>
<data key="ea0">org.graffiti.plugins.views.defaults.ThinCircleArrowShape</data>
</edge>
<edge id="e38" source="n37" target="n21">
<data key="ea19">5.0</data>
<data key="ea18">255</data>
<data key="ea17">0</data>
<data key="ea16">255</data>
<data key="ea15">0</data>
<data key="ea14">0</data>
<data key="ea13">1.0</data>
<data key="ea12"/>
<data key="ea11"> 0.0</data>
<data key="ea10">0.0</data>
<data key="ea21">1.0</data>
<data key="ea9">2.5</data>
<data key="ea20">org.graffiti.plugins.views.defaults.StraightLineEdgeShape</data>
<data key="ea8">255</data>
<data key="ea7">0</data>
<data key="ea6">255</data>
<data key="ea5">0</data>
<data key="ea4">0</data>
<data key="ea3"/>
<data key="ea2"/>
<data key="ea1"/>
<data key="ea0">org.graffiti.plugins.views.defaults.StandardArrowShape</data>
</edge>
<edge id="e39" source="n20" target="n38">
<data key="ea19">5.0</data>
<data key="ea18">255</data>
<data key="ea17">0</data>
<data key="ea16">255</data>
<data key="ea15">0</data>
<data key="ea14">0</data>
<data key="ea13">1.0</data>
<data key="ea12"/>
<data key="ea11"> 0.0</data>
<data key="ea10">0.0</data>
<data key="ea21">1.0</data>
<data key="ea9">2.5</data>
<data key="ea20">org.graffiti.plugins.views.defaults.StraightLineEdgeShape</data>
<data key="ea8">255</data>
<data key="ea7">0</data>
<data key="ea6">255</data>
<data key="ea5">0</data>
<data key="ea4">0</data>
<data key="ea3"/>
<data key="ea2"/>
<data key="ea1"/>
<data key="ea0">org.graffiti.plugins.views.defaults.StandardArrowShape</data>
</edge>
<edge id="e40" source="n38" target="n28">
<data key="ea19">5.0</data>
<data key="ea18">255</data>
<data key="ea17">0</data>
<data key="ea16">255</data>
<data key="ea15">0</data>
<data key="ea14">0</data>
<data key="ea13">1.0</data>
<data key="ea12"/>
<data key="ea11"> 0.0</data>
<data key="ea10">0.0</data>
<data key="ea21">1.0</data>
<data key="ea9">2.5</data>
<data key="ea20">org.graffiti.plugins.views.defaults.StraightLineEdgeShape</data>
<data key="ea8">255</data>
<data key="ea7">0</data>
<data key="ea6">255</data>
<data key="ea5">0</data>
<data key="ea4">0</data>
<data key="ea3"/>
<data key="ea2"/>
<data key="ea1"/>
<data key="ea0">org.graffiti.plugins.views.defaults.StandardArrowShape</data>
</edge>
<edge id="e41" source="n40" target="n41">
<data key="ea19">5.0</data>
<data key="ea18">255</data>
<data key="ea17">0</data>
<data key="ea16">255</data>
<data key="ea15">0</data>
<data key="ea14">0</data>
<data key="ea13">1.0</data>
<data key="ea12"/>
<data key="ea11"> 0.0</data>
<data key="ea10">0.0</data>
<data key="ea22">-5</data>
<data key="ea21">18.0</data>
<data key="ea9">2.5</data>
<data key="ea20">org.graffiti.plugins.views.defaults.PolyLineEdgeShape</data>
<data key="ea8">255</data>
<data key="ea7">0</data>
<data key="ea6">255</data>
<data key="ea5">0</data>
<data key="ea4">0</data>
<data key="ea3"/>
<data key="ea2"/>
<data key="ea1"/>
<data key="ea0">org.graffiti.plugins.views.defaults.ThinCircleArrowShape</data>
</edge>
<edge id="e42" source="n28" target="n41">
<data key="ea19">5.0</data>
<data key="ea18">255</data>
<data key="ea17">0</data>
<data key="ea16">255</data>
<data key="ea15">0</data>
<data key="ea14">0</data>
<data key="ea13">1.0</data>
<data key="ea12"/>
<data key="ea11"> 0.0</data>
<data key="ea10">0.0</data>
<data key="ea21">1.0</data>
<data key="ea9">2.5</data>
<data key="ea20">org.graffiti.plugins.views.defaults.PolyLineEdgeShape</data>
<data key="ea8">255</data>
<data key="ea7">0</data>
<data key="ea6">255</data>
<data key="ea5">0</data>
<data key="ea4">0</data>
<data key="ea3"/>
<data key="ea2"/>
<data key="ea1"/>
<data key="ea0">org.graffiti.plugins.views.defaults.StandardArrowShape</data>
</edge>
<edge id="e43" source="n41" target="n39">
<data key="ea19">5.0</data>
<data key="ea18">255</data>
<data key="ea17">0</data>
<data key="ea16">255</data>
<data key="ea15">0</data>
<data key="ea14">0</data>
<data key="ea13">1.0</data>
<data key="ea12"/>
<data key="ea11"> 0.0</data>
<data key="ea10">0.0</data>
<data key="ea21">1.0</data>
<data key="ea9">2.5</data>
<data key="ea20">org.graffiti.plugins.views.defaults.StraightLineEdgeShape</data>
<data key="ea8">255</data>
<data key="ea7">0</data>
<data key="ea6">255</data>
<data key="ea5">0</data>
<data key="ea4">0</data>
<data key="ea3"/>
<data key="ea2"/>
<data key="ea1"/>
<data key="ea0">org.graffiti.plugins.views.defaults.StandardArrowShape</data>
</edge>
<edge id="e44" source="n39" target="n43">
<data key="ea19">5.0</data>
<data key="ea18">255</data>
<data key="ea17">0</data>
<data key="ea16">255</data>
<data key="ea15">0</data>
<data key="ea14">0</data>
<data key="ea13">1.0</data>
<data key="ea12"/>
<data key="ea11"> 0.0</data>
<data key="ea10">0.0</data>
<data key="ea21">1.0</data>
<data key="ea9">2.5</data>
<data key="ea20">org.graffiti.plugins.views.defaults.StraightLineEdgeShape</data>
<data key="ea8">255</data>
<data key="ea7">0</data>
<data key="ea6">255</data>
<data key="ea5">0</data>
<data key="ea4">0</data>
<data key="ea3"/>
<data key="ea2"/>
<data key="ea1"/>
<data key="ea0"/>
</edge>
<edge id="e45" source="n43" target="n42">
<data key="ea19">5.0</data>
<data key="ea18">255</data>
<data key="ea17">0</data>
<data key="ea16">255</data>
<data key="ea15">0</data>
<data key="ea14">0</data>
<data key="ea13">1.0</data>
<data key="ea12"/>
<data key="ea11"> 0.0</data>
<data key="ea10">0.0</data>
<data key="ea21">1.0</data>
<data key="ea9">2.5</data>
<data key="ea20">org.graffiti.plugins.views.defaults.StraightLineEdgeShape</data>
<data key="ea8">255</data>
<data key="ea7">0</data>
<data key="ea6">255</data>
<data key="ea5">0</data>
<data key="ea4">0</data>
<data key="ea3"/>
<data key="ea2"/>
<data key="ea1"/>
<data key="ea0">org.graffiti.plugins.views.defaults.StandardArrowShape</data>
</edge>
<edge id="e46" source="n42" target="n44">
<data key="ea19">5.0</data>
<data key="ea18">255</data>
<data key="ea17">0</data>
<data key="ea16">255</data>
<data key="ea15">0</data>
<data key="ea14">0</data>
<data key="ea13">1.0</data>
<data key="ea12"/>
<data key="ea11"> 0.0</data>
<data key="ea10">0.0</data>
<data key="ea21">1.0</data>
<data key="ea9">2.5</data>
<data key="ea20">org.graffiti.plugins.views.defaults.StraightLineEdgeShape</data>
<data key="ea8">255</data>
<data key="ea7">0</data>
<data key="ea6">255</data>
<data key="ea5">0</data>
<data key="ea4">0</data>
<data key="ea3"/>
<data key="ea2"/>
<data key="ea1"/>
<data key="ea0">org.graffiti.plugins.views.defaults.StandardArrowShape</data>
</edge>
<edge id="e47" source="n45" target="n46">
<data key="ea19">5.0</data>
<data key="ea18">255</data>
<data key="ea17">0</data>
<data key="ea16">255</data>
<data key="ea15">0</data>
<data key="ea14">0</data>
<data key="ea13">1.0</data>
<data key="ea12"/>
<data key="ea11"> 0.0</data>
<data key="ea10">0.0</data>
<data key="ea22">-5</data>
<data key="ea21">18.0</data>
<data key="ea9">2.5</data>
<data key="ea20">org.graffiti.plugins.views.defaults.StraightLineEdgeShape</data>
<data key="ea8">255</data>
<data key="ea7">0</data>
<data key="ea6">255</data>
<data key="ea5">0</data>
<data key="ea4">0</data>
<data key="ea3"/>
<data key="ea2"/>
<data key="ea1"/>
<data key="ea0">org.graffiti.plugins.views.defaults.ThinCircleArrowShape</data>
</edge>
<edge id="e48" source="n49" target="n50">
<data key="ea19">5.0</data>
<data key="ea18">255</data>
<data key="ea17">0</data>
<data key="ea16">255</data>
<data key="ea15">0</data>
<data key="ea14">0</data>
<data key="ea13">1.0</data>
<data key="ea12"/>
<data key="ea11"> 0.0</data>
<data key="ea10">0.0</data>
<data key="ea22">-5</data>
<data key="ea21">18.0</data>
<data key="ea9">2.5</data>
<data key="ea20">org.graffiti.plugins.views.defaults.StraightLineEdgeShape</data>
<data key="ea8">255</data>
<data key="ea7">0</data>
<data key="ea6">255</data>
<data key="ea5">0</data>
<data key="ea4">0</data>
<data key="ea3"/>
<data key="ea2"/>
<data key="ea1"/>
<data key="ea0">org.graffiti.plugins.views.defaults.InhibitorArrowShape</data>
</edge>
<edge id="e49" source="n50" target="n45">
<data key="ea19">5.0</data>
<data key="ea18">255</data>
<data key="ea17">0</data>
<data key="ea16">255</data>
<data key="ea15">0</data>
<data key="ea14">0</data>
<data key="ea13">1.0</data>
<data key="ea12"/>
<data key="ea11"> 0.0</data>
<data key="ea10">0.0</data>
<data key="ea21">1.0</data>
<data key="ea9">2.5</data>
<data key="ea20">org.graffiti.plugins.views.defaults.StraightLineEdgeShape</data>
<data key="ea8">255</data>
<data key="ea7">0</data>
<data key="ea6">255</data>
<data key="ea5">0</data>
<data key="ea4">0</data>
<data key="ea3"/>
<data key="ea2"/>
<data key="ea1"/>
<data key="ea0">org.graffiti.plugins.views.defaults.StandardArrowShape</data>
</edge>
<edge id="e50" source="n51" target="n50">
<data key="ea19">5.0</data>
<data key="ea18">255</data>
<data key="ea17">0</data>
<data key="ea16">255</data>
<data key="ea15">0</data>
<data key="ea14">0</data>
<data key="ea13">1.0</data>
<data key="ea12"/>
<data key="ea11"> 0.0</data>
<data key="ea10">0.0</data>
<data key="ea21">1.0</data>
<data key="ea9">2.5</data>
<data key="ea20">org.graffiti.plugins.views.defaults.StraightLineEdgeShape</data>
<data key="ea8">255</data>
<data key="ea7">0</data>
<data key="ea6">255</data>
<data key="ea5">0</data>
<data key="ea4">0</data>
<data key="ea3"/>
<data key="ea2"/>
<data key="ea1"/>
<data key="ea0">org.graffiti.plugins.views.defaults.StandardArrowShape</data>
</edge>
<edge id="e51" source="n52" target="n53">
<data key="ea19">5.0</data>
<data key="ea18">255</data>
<data key="ea17">0</data>
<data key="ea16">255</data>
<data key="ea15">0</data>
<data key="ea14">0</data>
<data key="ea13">1.0</data>
<data key="ea12"/>
<data key="ea11"> 0.0</data>
<data key="ea10">0.0</data>
<data key="ea22">-5</data>
<data key="ea21">18.0</data>
<data key="ea9">2.5</data>
<data key="ea20">org.graffiti.plugins.views.defaults.StraightLineEdgeShape</data>
<data key="ea8">255</data>
<data key="ea7">0</data>
<data key="ea6">255</data>
<data key="ea5">0</data>
<data key="ea4">0</data>
<data key="ea3"/>
<data key="ea2"/>
<data key="ea1"/>
<data key="ea0">org.graffiti.plugins.views.defaults.ThinCircleArrowShape</data>
</edge>
<edge id="e52" source="n53" target="n28">
<data key="ea19">5.0</data>
<data key="ea18">255</data>
<data key="ea17">0</data>
<data key="ea16">255</data>
<data key="ea15">0</data>
<data key="ea14">0</data>
<data key="ea13">2.5</data>
<data key="ea12"/>
<data key="ea11"> 0.0</data>
<data key="ea10">0.0</data>
<data key="ea21">1.0</data>
<data key="ea9">2.5</data>
<data key="ea20">org.graffiti.plugins.views.defaults.StraightLineEdgeShape</data>
<data key="ea8">255</data>
<data key="ea7">0</data>
<data key="ea6">255</data>
<data key="ea5">0</data>
<data key="ea4">0</data>
<data key="ea3"/>
<data key="ea2"/>
<data key="ea1"/>
<data key="ea0">org.graffiti.plugins.views.defaults.StandardArrowShape</data>
</edge>
<edge id="e53" source="n42" target="n53">
<data key="ea19">5.0</data>
<data key="ea18">255</data>
<data key="ea17">0</data>
<data key="ea16">255</data>
<data key="ea15">0</data>
<data key="ea14">0</data>
<data key="ea13">1.0</data>
<data key="ea12"/>
<data key="ea11"> 0.0</data>
<data key="ea10">0.0</data>
<data key="ea21">1.0</data>
<data key="ea9">2.5</data>
<data key="ea20">org.graffiti.plugins.views.defaults.StraightLineEdgeShape</data>
<data key="ea8">255</data>
<data key="ea7">0</data>
<data key="ea6">255</data>
<data key="ea5">0</data>
<data key="ea4">0</data>
<data key="ea3"/>
<data key="ea2"/>
<data key="ea1"/>
<data key="ea0">org.graffiti.plugins.views.defaults.StandardArrowShape</data>
</edge>
<edge id="e54" source="n47" target="n46">
<data key="ea19">5.0</data>
<data key="ea18">255</data>
<data key="ea17">0</data>
<data key="ea16">255</data>
<data key="ea15">0</data>
<data key="ea14">0</data>
<data key="ea13">1.0</data>
<data key="ea12"/>
<data key="ea11"> 0.0</data>
<data key="ea10">0.0</data>
<data key="ea21">1.0</data>
<data key="ea9">2.5</data>
<data key="ea20">org.graffiti.plugins.views.defaults.StraightLineEdgeShape</data>
<data key="ea8">255</data>
<data key="ea7">0</data>
<data key="ea6">255</data>
<data key="ea5">0</data>
<data key="ea4">0</data>
<data key="ea3"/>
<data key="ea2"/>
<data key="ea1"/>
<data key="ea0">org.graffiti.plugins.views.defaults.StandardArrowShape</data>
</edge>
<edge id="e55" source="n46" target="n18">
<data key="ea19">5.0</data>
<data key="ea18">255</data>
<data key="ea17">0</data>
<data key="ea16">255</data>
<data key="ea15">0</data>
<data key="ea14">0</data>
<data key="ea13">1.0</data>
<data key="ea12"/>
<data key="ea11"> 0.0</data>
<data key="ea10">0.0</data>
<data key="ea21">1.0</data>
<data key="ea9">2.5</data>
<data key="ea20">org.graffiti.plugins.views.defaults.StraightLineEdgeShape</data>
<data key="ea8">255</data>
<data key="ea7">0</data>
<data key="ea6">255</data>
<data key="ea5">0</data>
<data key="ea4">0</data>
<data key="ea3"/>
<data key="ea2"/>
<data key="ea1"/>
<data key="ea0">org.graffiti.plugins.views.defaults.StandardArrowShape</data>
</edge>
<edge id="e56" source="n52" target="n55">
<data key="ea19">5.0</data>
<data key="ea18">255</data>
<data key="ea17">0</data>
<data key="ea16">255</data>
<data key="ea15">0</data>
<data key="ea14">0</data>
<data key="ea13">1.0</data>
<data key="ea12"/>
<data key="ea11"> 0.0</data>
<data key="ea10">0.0</data>
<data key="ea21">1.0</data>
<data key="ea9">2.5</data>
<data key="ea20">org.graffiti.plugins.views.defaults.StraightLineEdgeShape</data>
<data key="ea8">255</data>
<data key="ea7">0</data>
<data key="ea6">255</data>
<data key="ea5">0</data>
<data key="ea4">0</data>
<data key="ea3"/>
<data key="ea2"/>
<data key="ea1"/>
<data key="ea0">org.graffiti.plugins.views.defaults.StandardArrowShape</data>
</edge>
<edge id="e57" source="n56" target="n49">
<data key="ea19">5.0</data>
<data key="ea18">255</data>
<data key="ea17">0</data>
<data key="ea16">255</data>
<data key="ea15">0</data>
<data key="ea14">0</data>
<data key="ea13">1.0</data>
<data key="ea12"/>
<data key="ea11"> 0.0</data>
<data key="ea10">0.0</data>
<data key="ea21">1.0</data>
<data key="ea9">2.5</data>
<data key="ea20">org.graffiti.plugins.views.defaults.StraightLineEdgeShape</data>
<data key="ea8">255</data>
<data key="ea7">0</data>
<data key="ea6">255</data>
<data key="ea5">0</data>
<data key="ea4">0</data>
<data key="ea3"/>
<data key="ea2"/>
<data key="ea1"/>
<data key="ea0">org.graffiti.plugins.views.defaults.StandardArrowShape</data>
</edge>
<edge id="e58" source="n45" target="n57">
<data key="ea19">5.0</data>
<data key="ea18">255</data>
<data key="ea17">0</data>
<data key="ea16">255</data>
<data key="ea15">0</data>
<data key="ea14">0</data>
<data key="ea13">1.0</data>
<data key="ea12"/>
<data key="ea11"> 0.0</data>
<data key="ea10">0.0</data>
<data key="ea21">1.0</data>
<data key="ea9">2.5</data>
<data key="ea20">org.graffiti.plugins.views.defaults.StraightLineEdgeShape</data>
<data key="ea8">255</data>
<data key="ea7">0</data>
<data key="ea6">255</data>
<data key="ea5">0</data>
<data key="ea4">0</data>
<data key="ea3"/>
<data key="ea2"/>
<data key="ea1"/>
<data key="ea0">org.graffiti.plugins.views.defaults.StandardArrowShape</data>
</edge>
<edge id="e59" source="n48" target="n58">
<data key="ea19">5.0</data>
<data key="ea18">255</data>
<data key="ea17">0</data>
<data key="ea16">255</data>
<data key="ea15">0</data>
<data key="ea14">0</data>
<data key="ea13">1.0</data>
<data key="ea12"/>
<data key="ea11"> 0.0</data>
<data key="ea10">0.0</data>
<data key="ea21">1.0</data>
<data key="ea9">2.5</data>
<data key="ea20">org.graffiti.plugins.views.defaults.StraightLineEdgeShape</data>
<data key="ea8">255</data>
<data key="ea7">0</data>
<data key="ea6">255</data>
<data key="ea5">0</data>
<data key="ea4">0</data>
<data key="ea3"/>
<data key="ea2"/>
<data key="ea1"/>
<data key="ea0">org.graffiti.plugins.views.defaults.StandardArrowShape</data>
</edge>
<edge id="e60" source="n54" target="n59">
<data key="ea19">5.0</data>
<data key="ea18">255</data>
<data key="ea17">0</data>
<data key="ea16">255</data>
<data key="ea15">0</data>
<data key="ea14">0</data>
<data key="ea13">1.0</data>
<data key="ea12"/>
<data key="ea11"> 0.0</data>
<data key="ea10">0.0</data>
<data key="ea21">1.0</data>
<data key="ea9">2.5</data>
<data key="ea20">org.graffiti.plugins.views.defaults.StraightLineEdgeShape</data>
<data key="ea8">255</data>
<data key="ea7">0</data>
<data key="ea6">255</data>
<data key="ea5">0</data>
<data key="ea4">0</data>
<data key="ea3"/>
<data key="ea2"/>
<data key="ea1"/>
<data key="ea0"/>
</edge>
<edge id="e61" source="n59" target="n52">
<data key="ea19">5.0</data>
<data key="ea18">255</data>
<data key="ea17">0</data>
<data key="ea16">255</data>
<data key="ea15">0</data>
<data key="ea14">0</data>
<data key="ea13">1.0</data>
<data key="ea12"/>
<data key="ea11"> 0.0</data>
<data key="ea10">0.0</data>
<data key="ea21">1.0</data>
<data key="ea9">2.5</data>
<data key="ea20">org.graffiti.plugins.views.defaults.StraightLineEdgeShape</data>
<data key="ea8">255</data>
<data key="ea7">0</data>
<data key="ea6">255</data>
<data key="ea5">0</data>
<data key="ea4">0</data>
<data key="ea3"/>
<data key="ea2"/>
<data key="ea1"/>
<data key="ea0">org.graffiti.plugins.views.defaults.StandardArrowShape</data>
</edge>
<edge id="e62" source="n18" target="n60">
<data key="ea19">5.0</data>
<data key="ea18">255</data>
<data key="ea17">0</data>
<data key="ea16">255</data>
<data key="ea15">0</data>
<data key="ea14">0</data>
<data key="ea13">1.0</data>
<data key="ea12"/>
<data key="ea11"> 0.0</data>
<data key="ea10">0.0</data>
<data key="ea21">1.0</data>
<data key="ea9">2.5</data>
<data key="ea20">org.graffiti.plugins.views.defaults.StraightLineEdgeShape</data>
<data key="ea8">255</data>
<data key="ea7">0</data>
<data key="ea6">255</data>
<data key="ea5">0</data>
<data key="ea4">0</data>
<data key="ea3"/>
<data key="ea2"/>
<data key="ea1"/>
<data key="ea0">org.graffiti.plugins.views.defaults.StandardArrowShape</data>
</edge>
<edge id="e63" source="n48" target="n46">
<data key="ea19">5.0</data>
<data key="ea18">255</data>
<data key="ea17">0</data>
<data key="ea16">255</data>
<data key="ea15">0</data>
<data key="ea14">0</data>
<data key="ea13">1.0</data>
<data key="ea12"/>
<data key="ea11"> 0.0</data>
<data key="ea10">0.0</data>
<data key="ea21">1.0</data>
<data key="ea9">2.5</data>
<data key="ea20">org.graffiti.plugins.views.defaults.StraightLineEdgeShape</data>
<data key="ea8">255</data>
<data key="ea7">0</data>
<data key="ea6">255</data>
<data key="ea5">0</data>
<data key="ea4">0</data>
<data key="ea3"/>
<data key="ea2"/>
<data key="ea1"/>
<data key="ea0">org.graffiti.plugins.views.defaults.StandardArrowShape</data>
</edge>
<edge id="e64" source="n62" target="n28">
<data key="ea19">5.0</data>
<data key="ea18">255</data>
<data key="ea17">0</data>
<data key="ea16">255</data>
<data key="ea15">0</data>
<data key="ea14">0</data>
<data key="ea13">1.0</data>
<data key="ea12"/>
<data key="ea11"> 0.0</data>
<data key="ea10">0.0</data>
<data key="ea21">1.0</data>
<data key="ea9">2.5</data>
<data key="ea20">org.graffiti.plugins.views.defaults.StraightLineEdgeShape</data>
<data key="ea8">255</data>
<data key="ea7">0</data>
<data key="ea6">255</data>
<data key="ea5">0</data>
<data key="ea4">0</data>
<data key="ea3"/>
<data key="ea2"/>
<data key="ea1"/>
<data key="ea0">org.graffiti.plugins.views.defaults.StandardArrowShape</data>
</edge>
<edge id="e65" source="n39" target="n62">
<data key="ea19">5.0</data>
<data key="ea18">255</data>
<data key="ea17">0</data>
<data key="ea16">255</data>
<data key="ea15">0</data>
<data key="ea14">0</data>
<data key="ea13">1.0</data>
<data key="ea12"/>
<data key="ea11"> 0.0</data>
<data key="ea10">0.0</data>
<data key="ea21">1.0</data>
<data key="ea9">2.5</data>
<data key="ea20">org.graffiti.plugins.views.defaults.StraightLineEdgeShape</data>
<data key="ea8">255</data>
<data key="ea7">0</data>
<data key="ea6">255</data>
<data key="ea5">0</data>
<data key="ea4">0</data>
<data key="ea3"/>
<data key="ea2"/>
<data key="ea1"/>
<data key="ea0">org.graffiti.plugins.views.defaults.StandardArrowShape</data>
</edge>
<edge id="e66" source="n63" target="n62">
<data key="ea19">5.0</data>
<data key="ea18">255</data>
<data key="ea17">0</data>
<data key="ea16">255</data>
<data key="ea15">0</data>
<data key="ea14">0</data>
<data key="ea13">1.0</data>
<data key="ea12"/>
<data key="ea11"> 0.0</data>
<data key="ea10">0.0</data>
<data key="ea21">1.0</data>
<data key="ea9">2.5</data>
<data key="ea20">org.graffiti.plugins.views.defaults.StraightLineEdgeShape</data>
<data key="ea8">255</data>
<data key="ea7">0</data>
<data key="ea6">255</data>
<data key="ea5">0</data>
<data key="ea4">0</data>
<data key="ea3"/>
<data key="ea2"/>
<data key="ea1"/>
<data key="ea0">org.graffiti.plugins.views.defaults.StandardArrowShape</data>
</edge>
<edge id="e67" source="n28" target="n59">
<data key="ea19">5.0</data>
<data key="ea18">255</data>
<data key="ea17">0</data>
<data key="ea16">255</data>
<data key="ea15">0</data>
<data key="ea14">0</data>
<data key="ea13">1.0</data>
<data key="ea12"/>
<data key="ea11"> 0.0</data>
<data key="ea10">0.0</data>
<data key="ea21">1.0</data>
<data key="ea9">2.5</data>
<data key="ea20">org.graffiti.plugins.views.defaults.StraightLineEdgeShape</data>
<data key="ea8">255</data>
<data key="ea7">0</data>
<data key="ea6">255</data>
<data key="ea5">0</data>
<data key="ea4">0</data>
<data key="ea3"/>
<data key="ea2"/>
<data key="ea1"/>
<data key="ea0">org.graffiti.plugins.views.defaults.InhibitorArrowShape</data>
</edge>
<edge id="e68" source="n13" target="n2">
<data key="ea19">5.0</data>
<data key="ea18">255</data>
<data key="ea17">0</data>
<data key="ea16">255</data>
<data key="ea15">0</data>
<data key="ea14">0</data>
<data key="ea13">1.0</data>
<data key="ea12"/>
<data key="ea11"> 0.0</data>
<data key="ea10">0.0</data>
<data key="ea22">-5</data>
<data key="ea21">18.0</data>
<data key="ea9">2.5</data>
<data key="ea20">org.graffiti.plugins.views.defaults.StraightLineEdgeShape</data>
<data key="ea8">255</data>
<data key="ea7">0</data>
<data key="ea6">255</data>
<data key="ea5">0</data>
<data key="ea4">0</data>
<data key="ea3"/>
<data key="ea2"/>
<data key="ea1"/>
<data key="ea0">org.graffiti.plugins.views.defaults.ThinCircleArrowShape</data>
</edge>
<edge id="e69" source="n64" target="n65">
<data key="ea19">5.0</data>
<data key="ea18">255</data>
<data key="ea17">0</data>
<data key="ea16">255</data>
<data key="ea15">0</data>
<data key="ea14">0</data>
<data key="ea13">1.0</data>
<data key="ea12"/>
<data key="ea11"> 0.0</data>
<data key="ea10">0.0</data>
<data key="ea21">1.0</data>
<data key="ea9">2.0</data>
<data key="ea20">org.graffiti.plugins.views.defaults.PolyLineEdgeShape</data>
<data key="ea8">255</data>
<data key="ea7">0</data>
<data key="ea6">255</data>
<data key="ea5">0</data>
<data key="ea4">0</data>
<data key="ea3"/>
<data key="ea2"/>
<data key="ea1"/>
<data key="ea0">org.graffiti.plugins.views.defaults.StandardArrowShape</data>
</edge>
<edge id="e70" source="n65" target="n40">
<data key="ea19">5.0</data>
<data key="ea18">255</data>
<data key="ea17">0</data>
<data key="ea16">255</data>
<data key="ea15">0</data>
<data key="ea14">0</data>
<data key="ea13">1.0</data>
<data key="ea12"/>
<data key="ea11"> 0.0</data>
<data key="ea10">0.0</data>
<data key="ea21">1.0</data>
<data key="ea9">2.5</data>
<data key="ea20">org.graffiti.plugins.views.defaults.StraightLineEdgeShape</data>
<data key="ea8">255</data>
<data key="ea7">0</data>
<data key="ea6">255</data>
<data key="ea5">0</data>
<data key="ea4">0</data>
<data key="ea3"/>
<data key="ea2"/>
<data key="ea1"/>
<data key="ea0">org.graffiti.plugins.views.defaults.StandardArrowShape</data>
</edge>
<edge id="e71" source="n28" target="n65">
<data key="ea19">5.0</data>
<data key="ea18">255</data>
<data key="ea17">0</data>
<data key="ea16">255</data>
<data key="ea15">0</data>
<data key="ea14">0</data>
<data key="ea13">1.0</data>
<data key="ea12"/>
<data key="ea11"> 0.0</data>
<data key="ea10">0.0</data>
<data key="ea24">765.0</data>
<data key="ea23">1225.0</data>
<data key="ea21">18.0</data>
<data key="ea9">2.5</data>
<data key="ea20">org.graffiti.plugins.views.defaults.PolyLineEdgeShape</data>
<data key="ea8">255</data>
<data key="ea7">0</data>
<data key="ea6">255</data>
<data key="ea5">0</data>
<data key="ea4">0</data>
<data key="ea3"/>
<data key="ea2"/>
<data key="ea1"/>
<data key="ea0">org.graffiti.plugins.views.defaults.ThinCircleArrowShape</data>
</edge>
<edge id="e72" source="n40" target="n66">
<data key="ea19">5.0</data>
<data key="ea18">255</data>
<data key="ea17">0</data>
<data key="ea16">255</data>
<data key="ea15">0</data>
<data key="ea14">0</data>
<data key="ea13">1.0</data>
<data key="ea12"/>
<data key="ea11"> 0.0</data>
<data key="ea10">0.0</data>
<data key="ea21">1.0</data>
<data key="ea9">2.5</data>
<data key="ea20">org.graffiti.plugins.views.defaults.StraightLineEdgeShape</data>
<data key="ea8">255</data>
<data key="ea7">0</data>
<data key="ea6">255</data>
<data key="ea5">0</data>
<data key="ea4">0</data>
<data key="ea3"/>
<data key="ea2"/>
<data key="ea1"/>
<data key="ea0">org.graffiti.plugins.views.defaults.StandardArrowShape</data>
</edge>
<edge id="e73" source="n61" target="n67">
<data key="ea19">5.0</data>
<data key="ea18">255</data>
<data key="ea17">0</data>
<data key="ea16">255</data>
<data key="ea15">0</data>
<data key="ea14">0</data>
<data key="ea13">1.0</data>
<data key="ea12"/>
<data key="ea11"> 0.0</data>
<data key="ea10">0.0</data>
<data key="ea21">1.0</data>
<data key="ea9">2.5</data>
<data key="ea20">org.graffiti.plugins.views.defaults.StraightLineEdgeShape</data>
<data key="ea8">255</data>
<data key="ea7">0</data>
<data key="ea6">255</data>
<data key="ea5">0</data>
<data key="ea4">0</data>
<data key="ea3"/>
<data key="ea2"/>
<data key="ea1"/>
<data key="ea0">org.graffiti.plugins.views.defaults.StandardArrowShape</data>
</edge>
<edge id="e74" source="n67" target="n48">
<data key="ea19">5.0</data>
<data key="ea18">255</data>
<data key="ea17">0</data>
<data key="ea16">255</data>
<data key="ea15">0</data>
<data key="ea14">0</data>
<data key="ea13">1.0</data>
<data key="ea12"/>
<data key="ea11"> 0.0</data>
<data key="ea10">0.0</data>
<data key="ea21">1.0</data>
<data key="ea9">2.5</data>
<data key="ea20">org.graffiti.plugins.views.defaults.StraightLineEdgeShape</data>
<data key="ea8">255</data>
<data key="ea7">0</data>
<data key="ea6">255</data>
<data key="ea5">0</data>
<data key="ea4">0</data>
<data key="ea3"/>
<data key="ea2"/>
<data key="ea1"/>
<data key="ea0">org.graffiti.plugins.views.defaults.StandardArrowShape</data>
</edge>
<edge id="e75" source="n28" target="n67">
<data key="ea19">5.0</data>
<data key="ea18">255</data>
<data key="ea17">0</data>
<data key="ea16">255</data>
<data key="ea15">0</data>
<data key="ea14">0</data>
<data key="ea13">1.0</data>
<data key="ea12"/>
<data key="ea11"> 0.0</data>
<data key="ea10">0.0</data>
<data key="ea26">630.0</data>
<data key="ea25">1370.0</data>
<data key="ea24">810.0</data>
<data key="ea23">1370.0</data>
<data key="ea21">1.0</data>
<data key="ea9">2.5</data>
<data key="ea20">org.graffiti.plugins.views.defaults.SmoothLineEdgeShape</data>
<data key="ea8">255</data>
<data key="ea7">0</data>
<data key="ea6">255</data>
<data key="ea5">0</data>
<data key="ea4">0</data>
<data key="ea3"/>
<data key="ea2"/>
<data key="ea1"/>
<data key="ea0">org.graffiti.plugins.views.defaults.InhibitorArrowShape</data>
</edge>
</graph>
</graphml>
