# Supplementary material for: Cholesterol Homeostasis: An In Silico Investigation into How Aging Disrupts Its Key Hepatic Regulatory Mechanisms
Source: Biology (Basel). 2020 Sep 30;9(10):314. doi: 10.3390/biology9100314 (PMC7599957; doi:10.3390/biology9100314)
Supplement: Supplementary file 1 [file biology-09-00314-s001.zip › biology-931909-supplementary/Supplementary Files/Supplementary File 3.cps]

<?xml version="1.0" encoding="UTF-8"?>
<!-- generated with COPASI 4.28 (Build 226) (http://www.copasi.org) at 2020-08-26T15:05:55Z -->
<?oxygen RNGSchema="http://www.copasi.org/static/schema/CopasiML.rng" type="xml"?>
<COPASI xmlns="http://www.copasi.org/static/schema" versionMajor="4" versionMinor="28" versionDevel="226" copasiSourcesModified="0">
  <ListOfFunctions>
    <Function key="Function_8" name="Henri-Michaelis-Menten (irreversible)" type="PreDefined" reversible="false">
      <MiriamAnnotation>
<rdf:RDF xmlns:dcterms="http://purl.org/dc/terms/" xmlns:rdf="http://www.w3.org/1999/02/22-rdf-syntax-ns#">
<rdf:Description rdf:about="#Function_8">
<dcterms:created>
<rdf:Description>
<dcterms:W3CDTF>2019-10-04T13:31:03Z</dcterms:W3CDTF>
</rdf:Description>
</dcterms:created>
</rdf:Description>
</rdf:RDF>
      </MiriamAnnotation>
      <Expression>
        V*substrate/(Km+substrate)
      </Expression>
      <ListOfParameterDescriptions>
        <ParameterDescription key="FunctionParameter_47" name="substrate" order="0" role="substrate"/>
        <ParameterDescription key="FunctionParameter_46" name="Km" order="1" role="constant"/>
        <ParameterDescription key="FunctionParameter_45" name="V" order="2" role="constant"/>
      </ListOfParameterDescriptions>
    </Function>
    <Function key="Function_13" name="Mass action (irreversible)" type="MassAction" reversible="false">
      <MiriamAnnotation>
<rdf:RDF xmlns:CopasiMT="http://www.copasi.org/RDF/MiriamTerms#" xmlns:dcterms="http://purl.org/dc/terms/" xmlns:rdf="http://www.w3.org/1999/02/22-rdf-syntax-ns#">
  <rdf:Description rdf:about="#Function_13">
    <dcterms:created>
      <rdf:Description>
        <dcterms:W3CDTF>2017-11-14T14:45:53Z</dcterms:W3CDTF>
      </rdf:Description>
    </dcterms:created>
    <CopasiMT:is rdf:resource="urn:miriam:obo.sbo:SBO:0000041" />
  </rdf:Description>
</rdf:RDF>
      </MiriamAnnotation>
      <Comment>
        <body xmlns="http://www.w3.org/1999/xhtml">
<b>Mass action rate law for first order irreversible reactions</b>
<p>
Reaction scheme where the products are created from the reactants and the change of a product quantity is proportional to the product of reactant activities. The reaction scheme does not include any reverse process that creates the reactants from the products. The change of a product quantity is proportional to the quantity of one reactant.
</p>
</body>
      </Comment>
      <Expression>
        k1*PRODUCT&lt;substrate_i>
      </Expression>
      <ListOfParameterDescriptions>
        <ParameterDescription key="FunctionParameter_80" name="k1" order="0" role="constant"/>
        <ParameterDescription key="FunctionParameter_81" name="substrate" order="1" role="substrate"/>
      </ListOfParameterDescriptions>
    </Function>
    <Function key="Function_28" name="Reversible Michaelis-Menten" type="PreDefined" reversible="true">
      <MiriamAnnotation>
<rdf:RDF xmlns:dcterms="http://purl.org/dc/terms/" xmlns:rdf="http://www.w3.org/1999/02/22-rdf-syntax-ns#">
  <rdf:Description rdf:about="#Function_28">
    <dcterms:created>
      <rdf:Description>
        <dcterms:W3CDTF>2017-10-25T13:55:00Z</dcterms:W3CDTF>
      </rdf:Description>
    </dcterms:created>
  </rdf:Description>
</rdf:RDF>
      </MiriamAnnotation>
      <Expression>
        (Vf*substrate/Kms-Vr*product/Kmp)/(1+substrate/Kms+product/Kmp)
      </Expression>
      <ListOfParameterDescriptions>
        <ParameterDescription key="FunctionParameter_195" name="substrate" order="0" role="substrate"/>
        <ParameterDescription key="FunctionParameter_196" name="product" order="1" role="product"/>
        <ParameterDescription key="FunctionParameter_197" name="Kms" order="2" role="constant"/>
        <ParameterDescription key="FunctionParameter_198" name="Kmp" order="3" role="constant"/>
        <ParameterDescription key="FunctionParameter_199" name="Vf" order="4" role="constant"/>
        <ParameterDescription key="FunctionParameter_200" name="Vr" order="5" role="constant"/>
      </ListOfParameterDescriptions>
    </Function>
    <Function key="Function_37" name="Bi (irreversible)" type="PreDefined" reversible="false">
      <MiriamAnnotation>
<rdf:RDF xmlns:CopasiMT="http://www.copasi.org/RDF/MiriamTerms#" xmlns:dcterms="http://purl.org/dc/terms/" xmlns:rdf="http://www.w3.org/1999/02/22-rdf-syntax-ns#">
<rdf:Description rdf:about="#Function_37">
<CopasiMT:is rdf:resource="urn:miriam:obo.sbo:SBO:0000151" />
</rdf:Description>
</rdf:RDF>
      </MiriamAnnotation>
      <Comment>
        enzymatic rate law for irreversible non-modulated non-interacting bireactant enzymes
      </Comment>
      <Expression>
        vmax*A*B/(Kma*Kmb + A*Kmb + B*Kma + A*B)
      </Expression>
      <ListOfParameterDescriptions>
        <ParameterDescription key="FunctionParameter_260" name="vmax" order="0" role="constant"/>
        <ParameterDescription key="FunctionParameter_259" name="A" order="1" role="substrate"/>
        <ParameterDescription key="FunctionParameter_258" name="B" order="2" role="substrate"/>
        <ParameterDescription key="FunctionParameter_257" name="Kma" order="3" role="constant"/>
        <ParameterDescription key="FunctionParameter_249" name="Kmb" order="4" role="constant"/>
      </ListOfParameterDescriptions>
    </Function>
    <Function key="Function_40" name="Rate Law for R19: LDLR synthesis" type="UserDefined" reversible="unspecified">
      <MiriamAnnotation>
<rdf:RDF xmlns:dcterms="http://purl.org/dc/terms/" xmlns:rdf="http://www.w3.org/1999/02/22-rdf-syntax-ns#">
  <rdf:Description rdf:about="#Function_40">
    <dcterms:created>
      <rdf:Description>
        <dcterms:W3CDTF>2017-11-14T15:07:05Z</dcterms:W3CDTF>
      </rdf:Description>
    </dcterms:created>
  </rdf:Description>
</rdf:RDF>
      </MiriamAnnotation>
      <Expression>
        1*sLDLR/(1+FC)
      </Expression>
      <ListOfParameterDescriptions>
        <ParameterDescription key="FunctionParameter_264" name="sLDLR" order="0" role="substrate"/>
        <ParameterDescription key="FunctionParameter_263" name="FC" order="1" role="modifier"/>
      </ListOfParameterDescriptions>
    </Function>
  </ListOfFunctions>
  <Model key="Model_1" name="New Model" simulationType="time" timeUnit="min" volumeUnit="µl" areaUnit="m²" lengthUnit="m" quantityUnit="µmol" type="deterministic" avogadroConstant="6.0221417899999999e+23">
    <MiriamAnnotation>
<rdf:RDF
   xmlns:dcterms="http://purl.org/dc/terms/"
   xmlns:rdf="http://www.w3.org/1999/02/22-rdf-syntax-ns#">
  <rdf:Description rdf:about="#Model_1">
    <dcterms:created>
      <rdf:Description>
        <dcterms:W3CDTF>2017-11-10T17:07:53Z</dcterms:W3CDTF>
      </rdf:Description>
    </dcterms:created>
  </rdf:Description>
</rdf:RDF>

    </MiriamAnnotation>
    <ListOfCompartments>
      <Compartment key="Compartment_0" name="compartment" simulationType="fixed" dimensionality="3" addNoise="false">
        <MiriamAnnotation>
<rdf:RDF xmlns:dcterms="http://purl.org/dc/terms/" xmlns:rdf="http://www.w3.org/1999/02/22-rdf-syntax-ns#">
<rdf:Description rdf:about="#Compartment_0">
<dcterms:created>
<rdf:Description>
<dcterms:W3CDTF>2019-10-04T13:31:05Z</dcterms:W3CDTF>
</rdf:Description>
</dcterms:created>
</rdf:Description>
</rdf:RDF>
        </MiriamAnnotation>
      </Compartment>
    </ListOfCompartments>
    <ListOfMetabolites>
      <Metabolite key="Metabolite_0" name="ACoA" simulationType="reactions" compartment="Compartment_0" addNoise="false">
        <MiriamAnnotation>
<rdf:RDF xmlns:dcterms="http://purl.org/dc/terms/" xmlns:rdf="http://www.w3.org/1999/02/22-rdf-syntax-ns#">
  <rdf:Description rdf:about="#Metabolite_0">
    <dcterms:created>
      <rdf:Description>
        <dcterms:W3CDTF>2017-11-10T17:23:16Z</dcterms:W3CDTF>
      </rdf:Description>
    </dcterms:created>
  </rdf:Description>
</rdf:RDF>
        </MiriamAnnotation>
      </Metabolite>
      <Metabolite key="Metabolite_1" name="CoAS" simulationType="fixed" compartment="Compartment_0" addNoise="false">
        <MiriamAnnotation>
<rdf:RDF xmlns:dcterms="http://purl.org/dc/terms/" xmlns:rdf="http://www.w3.org/1999/02/22-rdf-syntax-ns#">
  <rdf:Description rdf:about="#Metabolite_1">
    <dcterms:created>
      <rdf:Description>
        <dcterms:W3CDTF>2017-11-10T17:20:09Z</dcterms:W3CDTF>
      </rdf:Description>
    </dcterms:created>
  </rdf:Description>
</rdf:RDF>
        </MiriamAnnotation>
      </Metabolite>
      <Metabolite key="Metabolite_2" name="AACoA" simulationType="reactions" compartment="Compartment_0" addNoise="false">
        <MiriamAnnotation>
<rdf:RDF xmlns:dcterms="http://purl.org/dc/terms/" xmlns:rdf="http://www.w3.org/1999/02/22-rdf-syntax-ns#">
  <rdf:Description rdf:about="#Metabolite_2">
    <dcterms:created>
      <rdf:Description>
        <dcterms:W3CDTF>2017-11-10T17:23:18Z</dcterms:W3CDTF>
      </rdf:Description>
    </dcterms:created>
  </rdf:Description>
</rdf:RDF>
        </MiriamAnnotation>
      </Metabolite>
      <Metabolite key="Metabolite_3" name="HMGCoA" simulationType="reactions" compartment="Compartment_0" addNoise="false">
        <MiriamAnnotation>
<rdf:RDF xmlns:dcterms="http://purl.org/dc/terms/" xmlns:rdf="http://www.w3.org/1999/02/22-rdf-syntax-ns#">
  <rdf:Description rdf:about="#Metabolite_3">
    <dcterms:created>
      <rdf:Description>
        <dcterms:W3CDTF>2017-11-14T10:18:27Z</dcterms:W3CDTF>
      </rdf:Description>
    </dcterms:created>
  </rdf:Description>
</rdf:RDF>
        </MiriamAnnotation>
      </Metabolite>
      <Metabolite key="Metabolite_4" name="MV" simulationType="reactions" compartment="Compartment_0" addNoise="false">
        <MiriamAnnotation>
<rdf:RDF xmlns:dcterms="http://purl.org/dc/terms/" xmlns:rdf="http://www.w3.org/1999/02/22-rdf-syntax-ns#">
  <rdf:Description rdf:about="#Metabolite_4">
    <dcterms:created>
      <rdf:Description>
        <dcterms:W3CDTF>2017-11-14T14:43:17Z</dcterms:W3CDTF>
      </rdf:Description>
    </dcterms:created>
  </rdf:Description>
</rdf:RDF>
        </MiriamAnnotation>
      </Metabolite>
      <Metabolite key="Metabolite_5" name="MV5P" simulationType="reactions" compartment="Compartment_0" addNoise="false">
        <MiriamAnnotation>
<rdf:RDF xmlns:dcterms="http://purl.org/dc/terms/" xmlns:rdf="http://www.w3.org/1999/02/22-rdf-syntax-ns#">
  <rdf:Description rdf:about="#Metabolite_5">
    <dcterms:created>
      <rdf:Description>
        <dcterms:W3CDTF>2017-11-14T14:54:53Z</dcterms:W3CDTF>
      </rdf:Description>
    </dcterms:created>
  </rdf:Description>
</rdf:RDF>
        </MiriamAnnotation>
      </Metabolite>
      <Metabolite key="Metabolite_6" name="MV5PP" simulationType="reactions" compartment="Compartment_0" addNoise="false">
        <MiriamAnnotation>
<rdf:RDF xmlns:dcterms="http://purl.org/dc/terms/" xmlns:rdf="http://www.w3.org/1999/02/22-rdf-syntax-ns#">
  <rdf:Description rdf:about="#Metabolite_6">
    <dcterms:created>
      <rdf:Description>
        <dcterms:W3CDTF>2017-11-14T10:31:33Z</dcterms:W3CDTF>
      </rdf:Description>
    </dcterms:created>
  </rdf:Description>
</rdf:RDF>
        </MiriamAnnotation>
      </Metabolite>
      <Metabolite key="Metabolite_7" name="IPP" simulationType="reactions" compartment="Compartment_0" addNoise="false">
        <MiriamAnnotation>
<rdf:RDF xmlns:dcterms="http://purl.org/dc/terms/" xmlns:rdf="http://www.w3.org/1999/02/22-rdf-syntax-ns#">
  <rdf:Description rdf:about="#Metabolite_7">
    <dcterms:created>
      <rdf:Description>
        <dcterms:W3CDTF>2017-11-14T14:54:54Z</dcterms:W3CDTF>
      </rdf:Description>
    </dcterms:created>
  </rdf:Description>
</rdf:RDF>
        </MiriamAnnotation>
      </Metabolite>
      <Metabolite key="Metabolite_8" name="DMAPP" simulationType="reactions" compartment="Compartment_0" addNoise="false">
        <MiriamAnnotation>
<rdf:RDF xmlns:dcterms="http://purl.org/dc/terms/" xmlns:rdf="http://www.w3.org/1999/02/22-rdf-syntax-ns#">
  <rdf:Description rdf:about="#Metabolite_8">
    <dcterms:created>
      <rdf:Description>
        <dcterms:W3CDTF>2017-11-14T10:01:10Z</dcterms:W3CDTF>
      </rdf:Description>
    </dcterms:created>
  </rdf:Description>
</rdf:RDF>
        </MiriamAnnotation>
      </Metabolite>
      <Metabolite key="Metabolite_9" name="GPP" simulationType="reactions" compartment="Compartment_0" addNoise="false">
        <MiriamAnnotation>
<rdf:RDF xmlns:dcterms="http://purl.org/dc/terms/" xmlns:rdf="http://www.w3.org/1999/02/22-rdf-syntax-ns#">
  <rdf:Description rdf:about="#Metabolite_9">
    <dcterms:created>
      <rdf:Description>
        <dcterms:W3CDTF>2017-11-14T10:18:28Z</dcterms:W3CDTF>
      </rdf:Description>
    </dcterms:created>
  </rdf:Description>
</rdf:RDF>
        </MiriamAnnotation>
      </Metabolite>
      <Metabolite key="Metabolite_10" name="FPP" simulationType="reactions" compartment="Compartment_0" addNoise="false">
        <MiriamAnnotation>
<rdf:RDF xmlns:dcterms="http://purl.org/dc/terms/" xmlns:rdf="http://www.w3.org/1999/02/22-rdf-syntax-ns#">
  <rdf:Description rdf:about="#Metabolite_10">
    <dcterms:created>
      <rdf:Description>
        <dcterms:W3CDTF>2017-11-14T10:03:11Z</dcterms:W3CDTF>
      </rdf:Description>
    </dcterms:created>
  </rdf:Description>
</rdf:RDF>
        </MiriamAnnotation>
      </Metabolite>
      <Metabolite key="Metabolite_11" name="SQ" simulationType="reactions" compartment="Compartment_0" addNoise="false">
        <MiriamAnnotation>
<rdf:RDF xmlns:dcterms="http://purl.org/dc/terms/" xmlns:rdf="http://www.w3.org/1999/02/22-rdf-syntax-ns#">
  <rdf:Description rdf:about="#Metabolite_11">
    <dcterms:created>
      <rdf:Description>
        <dcterms:W3CDTF>2017-11-14T10:29:29Z</dcterms:W3CDTF>
      </rdf:Description>
    </dcterms:created>
  </rdf:Description>
</rdf:RDF>
        </MiriamAnnotation>
      </Metabolite>
      <Metabolite key="Metabolite_12" name="SQE" simulationType="reactions" compartment="Compartment_0" addNoise="false">
        <MiriamAnnotation>
<rdf:RDF xmlns:dcterms="http://purl.org/dc/terms/" xmlns:rdf="http://www.w3.org/1999/02/22-rdf-syntax-ns#">
  <rdf:Description rdf:about="#Metabolite_12">
    <dcterms:created>
      <rdf:Description>
        <dcterms:W3CDTF>2017-11-14T10:28:20Z</dcterms:W3CDTF>
      </rdf:Description>
    </dcterms:created>
  </rdf:Description>
</rdf:RDF>
        </MiriamAnnotation>
      </Metabolite>
      <Metabolite key="Metabolite_13" name="LAN" simulationType="reactions" compartment="Compartment_0" addNoise="false">
        <MiriamAnnotation>
<rdf:RDF xmlns:dcterms="http://purl.org/dc/terms/" xmlns:rdf="http://www.w3.org/1999/02/22-rdf-syntax-ns#">
  <rdf:Description rdf:about="#Metabolite_13">
    <dcterms:created>
      <rdf:Description>
        <dcterms:W3CDTF>2017-11-14T11:23:32Z</dcterms:W3CDTF>
      </rdf:Description>
    </dcterms:created>
  </rdf:Description>
</rdf:RDF>
        </MiriamAnnotation>
      </Metabolite>
      <Metabolite key="Metabolite_14" name="FC" simulationType="reactions" compartment="Compartment_0" addNoise="false">
        <MiriamAnnotation>
<rdf:RDF xmlns:dcterms="http://purl.org/dc/terms/" xmlns:rdf="http://www.w3.org/1999/02/22-rdf-syntax-ns#">
  <rdf:Description rdf:about="#Metabolite_14">
    <dcterms:created>
      <rdf:Description>
        <dcterms:W3CDTF>2017-11-14T11:35:02Z</dcterms:W3CDTF>
      </rdf:Description>
    </dcterms:created>
  </rdf:Description>
</rdf:RDF>
        </MiriamAnnotation>
      </Metabolite>
      <Metabolite key="Metabolite_15" name="CE" simulationType="reactions" compartment="Compartment_0" addNoise="false">
        <MiriamAnnotation>
<rdf:RDF xmlns:dcterms="http://purl.org/dc/terms/" xmlns:rdf="http://www.w3.org/1999/02/22-rdf-syntax-ns#">
  <rdf:Description rdf:about="#Metabolite_15">
    <dcterms:created>
      <rdf:Description>
        <dcterms:W3CDTF>2017-11-14T12:18:05Z</dcterms:W3CDTF>
      </rdf:Description>
    </dcterms:created>
  </rdf:Description>
</rdf:RDF>
        </MiriamAnnotation>
      </Metabolite>
      <Metabolite key="Metabolite_16" name="LDLC" simulationType="reactions" compartment="Compartment_0" addNoise="false">
        <MiriamAnnotation>
<rdf:RDF xmlns:dcterms="http://purl.org/dc/terms/" xmlns:rdf="http://www.w3.org/1999/02/22-rdf-syntax-ns#">
  <rdf:Description rdf:about="#Metabolite_16">
    <dcterms:created>
      <rdf:Description>
        <dcterms:W3CDTF>2017-11-14T13:32:12Z</dcterms:W3CDTF>
      </rdf:Description>
    </dcterms:created>
  </rdf:Description>
</rdf:RDF>
        </MiriamAnnotation>
      </Metabolite>
      <Metabolite key="Metabolite_17" name="dLDLC" simulationType="fixed" compartment="Compartment_0" addNoise="false">
        <MiriamAnnotation>
<rdf:RDF xmlns:dcterms="http://purl.org/dc/terms/" xmlns:rdf="http://www.w3.org/1999/02/22-rdf-syntax-ns#">
  <rdf:Description rdf:about="#Metabolite_17">
    <dcterms:created>
      <rdf:Description>
        <dcterms:W3CDTF>2017-11-14T13:55:21Z</dcterms:W3CDTF>
      </rdf:Description>
    </dcterms:created>
  </rdf:Description>
</rdf:RDF>
        </MiriamAnnotation>
      </Metabolite>
      <Metabolite key="Metabolite_18" name="LDLR" simulationType="reactions" compartment="Compartment_0" addNoise="false">
        <MiriamAnnotation>
<rdf:RDF xmlns:dcterms="http://purl.org/dc/terms/" xmlns:rdf="http://www.w3.org/1999/02/22-rdf-syntax-ns#">
  <rdf:Description rdf:about="#Metabolite_18">
    <dcterms:created>
      <rdf:Description>
        <dcterms:W3CDTF>2017-11-14T14:42:53Z</dcterms:W3CDTF>
      </rdf:Description>
    </dcterms:created>
  </rdf:Description>
</rdf:RDF>
        </MiriamAnnotation>
      </Metabolite>
      <Metabolite key="Metabolite_19" name="sLDLR" simulationType="fixed" compartment="Compartment_0" addNoise="false">
        <MiriamAnnotation>
<rdf:RDF xmlns:dcterms="http://purl.org/dc/terms/" xmlns:rdf="http://www.w3.org/1999/02/22-rdf-syntax-ns#">
  <rdf:Description rdf:about="#Metabolite_19">
    <dcterms:created>
      <rdf:Description>
        <dcterms:W3CDTF>2017-11-14T14:22:51Z</dcterms:W3CDTF>
      </rdf:Description>
    </dcterms:created>
  </rdf:Description>
</rdf:RDF>
        </MiriamAnnotation>
      </Metabolite>
      <Metabolite key="Metabolite_20" name="dLDLR" simulationType="fixed" compartment="Compartment_0" addNoise="false">
        <MiriamAnnotation>
<rdf:RDF xmlns:dcterms="http://purl.org/dc/terms/" xmlns:rdf="http://www.w3.org/1999/02/22-rdf-syntax-ns#">
  <rdf:Description rdf:about="#Metabolite_20">
    <dcterms:created>
      <rdf:Description>
        <dcterms:W3CDTF>2017-11-14T14:45:03Z</dcterms:W3CDTF>
      </rdf:Description>
    </dcterms:created>
  </rdf:Description>
</rdf:RDF>
        </MiriamAnnotation>
      </Metabolite>
      <Metabolite key="Metabolite_21" name="SREBP2" simulationType="reactions" compartment="Compartment_0" addNoise="false">
        <MiriamAnnotation>
<rdf:RDF xmlns:dcterms="http://purl.org/dc/terms/" xmlns:rdf="http://www.w3.org/1999/02/22-rdf-syntax-ns#">
  <rdf:Description rdf:about="#Metabolite_21">
    <dcterms:created>
      <rdf:Description>
        <dcterms:W3CDTF>2017-11-15T15:16:16Z</dcterms:W3CDTF>
      </rdf:Description>
    </dcterms:created>
  </rdf:Description>
</rdf:RDF>
        </MiriamAnnotation>
      </Metabolite>
      <Metabolite key="Metabolite_22" name="sSREBP2" simulationType="fixed" compartment="Compartment_0" addNoise="false">
        <MiriamAnnotation>
<rdf:RDF xmlns:dcterms="http://purl.org/dc/terms/" xmlns:rdf="http://www.w3.org/1999/02/22-rdf-syntax-ns#">
  <rdf:Description rdf:about="#Metabolite_22">
    <dcterms:created>
      <rdf:Description>
        <dcterms:W3CDTF>2017-11-15T15:09:08Z</dcterms:W3CDTF>
      </rdf:Description>
    </dcterms:created>
  </rdf:Description>
</rdf:RDF>
        </MiriamAnnotation>
      </Metabolite>
      <Metabolite key="Metabolite_23" name="dSREBP2" simulationType="fixed" compartment="Compartment_0" addNoise="false">
        <MiriamAnnotation>
<rdf:RDF xmlns:dcterms="http://purl.org/dc/terms/" xmlns:rdf="http://www.w3.org/1999/02/22-rdf-syntax-ns#">
  <rdf:Description rdf:about="#Metabolite_23">
    <dcterms:created>
      <rdf:Description>
        <dcterms:W3CDTF>2017-11-15T15:14:26Z</dcterms:W3CDTF>
      </rdf:Description>
    </dcterms:created>
  </rdf:Description>
</rdf:RDF>
        </MiriamAnnotation>
      </Metabolite>
      <Metabolite key="Metabolite_24" name="AOX" simulationType="reactions" compartment="Compartment_0" addNoise="false">
        <MiriamAnnotation>
<rdf:RDF xmlns:dcterms="http://purl.org/dc/terms/" xmlns:rdf="http://www.w3.org/1999/02/22-rdf-syntax-ns#">
  <rdf:Description rdf:about="#Metabolite_24">
    <dcterms:created>
      <rdf:Description>
        <dcterms:W3CDTF>2017-11-15T16:54:10Z</dcterms:W3CDTF>
      </rdf:Description>
    </dcterms:created>
  </rdf:Description>
</rdf:RDF>
        </MiriamAnnotation>
      </Metabolite>
      <Metabolite key="Metabolite_25" name="sAOX" simulationType="fixed" compartment="Compartment_0" addNoise="false">
        <MiriamAnnotation>
<rdf:RDF xmlns:dcterms="http://purl.org/dc/terms/" xmlns:rdf="http://www.w3.org/1999/02/22-rdf-syntax-ns#">
  <rdf:Description rdf:about="#Metabolite_25">
    <dcterms:created>
      <rdf:Description>
        <dcterms:W3CDTF>2017-11-15T16:06:04Z</dcterms:W3CDTF>
      </rdf:Description>
    </dcterms:created>
  </rdf:Description>
</rdf:RDF>
        </MiriamAnnotation>
      </Metabolite>
      <Metabolite key="Metabolite_26" name="ROS" simulationType="reactions" compartment="Compartment_0" addNoise="false">
        <MiriamAnnotation>
<rdf:RDF xmlns:dcterms="http://purl.org/dc/terms/" xmlns:rdf="http://www.w3.org/1999/02/22-rdf-syntax-ns#">
  <rdf:Description rdf:about="#Metabolite_26">
    <dcterms:created>
      <rdf:Description>
        <dcterms:W3CDTF>2019-10-04T13:31:05Z</dcterms:W3CDTF>
      </rdf:Description>
    </dcterms:created>
  </rdf:Description>
</rdf:RDF>
        </MiriamAnnotation>
      </Metabolite>
      <Metabolite key="Metabolite_27" name="sROS" simulationType="fixed" compartment="Compartment_0" addNoise="false">
        <MiriamAnnotation>
<rdf:RDF xmlns:dcterms="http://purl.org/dc/terms/" xmlns:rdf="http://www.w3.org/1999/02/22-rdf-syntax-ns#">
  <rdf:Description rdf:about="#Metabolite_27">
    <dcterms:created>
      <rdf:Description>
        <dcterms:W3CDTF>2017-11-15T16:20:53Z</dcterms:W3CDTF>
      </rdf:Description>
    </dcterms:created>
  </rdf:Description>
</rdf:RDF>
        </MiriamAnnotation>
      </Metabolite>
      <Metabolite key="Metabolite_28" name="dROS" simulationType="fixed" compartment="Compartment_0" addNoise="false">
        <MiriamAnnotation>
<rdf:RDF xmlns:dcterms="http://purl.org/dc/terms/" xmlns:rdf="http://www.w3.org/1999/02/22-rdf-syntax-ns#">
  <rdf:Description rdf:about="#Metabolite_28">
    <dcterms:created>
      <rdf:Description>
        <dcterms:W3CDTF>2017-11-15T16:29:55Z</dcterms:W3CDTF>
      </rdf:Description>
    </dcterms:created>
  </rdf:Description>
</rdf:RDF>
        </MiriamAnnotation>
      </Metabolite>
      <Metabolite key="Metabolite_29" name="HMGCoAR" simulationType="reactions" compartment="Compartment_0" addNoise="false">
        <MiriamAnnotation>
<rdf:RDF xmlns:dcterms="http://purl.org/dc/terms/" xmlns:rdf="http://www.w3.org/1999/02/22-rdf-syntax-ns#">
  <rdf:Description rdf:about="#Metabolite_29">
    <dcterms:created>
      <rdf:Description>
        <dcterms:W3CDTF>2019-10-04T13:31:05Z</dcterms:W3CDTF>
      </rdf:Description>
    </dcterms:created>
  </rdf:Description>
</rdf:RDF>
        </MiriamAnnotation>
      </Metabolite>
      <Metabolite key="Metabolite_30" name="sHMGCoAR" simulationType="fixed" compartment="Compartment_0" addNoise="false">
        <MiriamAnnotation>
<rdf:RDF xmlns:dcterms="http://purl.org/dc/terms/" xmlns:rdf="http://www.w3.org/1999/02/22-rdf-syntax-ns#">
  <rdf:Description rdf:about="#Metabolite_30">
    <dcterms:created>
      <rdf:Description>
        <dcterms:W3CDTF>2017-11-15T16:52:01Z</dcterms:W3CDTF>
      </rdf:Description>
    </dcterms:created>
  </rdf:Description>
</rdf:RDF>
        </MiriamAnnotation>
      </Metabolite>
      <Metabolite key="Metabolite_31" name="dHMGCoAR" simulationType="fixed" compartment="Compartment_0" addNoise="false">
        <MiriamAnnotation>
<rdf:RDF xmlns:dcterms="http://purl.org/dc/terms/" xmlns:rdf="http://www.w3.org/1999/02/22-rdf-syntax-ns#">
  <rdf:Description rdf:about="#Metabolite_31">
    <dcterms:created>
      <rdf:Description>
        <dcterms:W3CDTF>2017-11-15T16:45:07Z</dcterms:W3CDTF>
      </rdf:Description>
    </dcterms:created>
  </rdf:Description>
</rdf:RDF>
        </MiriamAnnotation>
      </Metabolite>
      <Metabolite key="Metabolite_32" name="ACAT2" simulationType="reactions" compartment="Compartment_0" addNoise="false">
        <MiriamAnnotation>
<rdf:RDF xmlns:dcterms="http://purl.org/dc/terms/" xmlns:rdf="http://www.w3.org/1999/02/22-rdf-syntax-ns#">
  <rdf:Description rdf:about="#Metabolite_32">
    <dcterms:created>
      <rdf:Description>
        <dcterms:W3CDTF>2019-10-04T13:31:05Z</dcterms:W3CDTF>
      </rdf:Description>
    </dcterms:created>
  </rdf:Description>
</rdf:RDF>
        </MiriamAnnotation>
      </Metabolite>
      <Metabolite key="Metabolite_33" name="sACAT2" simulationType="fixed" compartment="Compartment_0" addNoise="false">
        <MiriamAnnotation>
<rdf:RDF xmlns:dcterms="http://purl.org/dc/terms/" xmlns:rdf="http://www.w3.org/1999/02/22-rdf-syntax-ns#">
  <rdf:Description rdf:about="#Metabolite_33">
    <dcterms:created>
      <rdf:Description>
        <dcterms:W3CDTF>2017-11-15T16:49:12Z</dcterms:W3CDTF>
      </rdf:Description>
    </dcterms:created>
  </rdf:Description>
</rdf:RDF>
        </MiriamAnnotation>
      </Metabolite>
      <Metabolite key="Metabolite_34" name="dACAT2" simulationType="fixed" compartment="Compartment_0" addNoise="false">
        <MiriamAnnotation>
<rdf:RDF xmlns:dcterms="http://purl.org/dc/terms/" xmlns:rdf="http://www.w3.org/1999/02/22-rdf-syntax-ns#">
  <rdf:Description rdf:about="#Metabolite_34">
    <dcterms:created>
      <rdf:Description>
        <dcterms:W3CDTF>2017-11-15T16:50:29Z</dcterms:W3CDTF>
      </rdf:Description>
    </dcterms:created>
  </rdf:Description>
</rdf:RDF>
        </MiriamAnnotation>
      </Metabolite>
      <Metabolite key="Metabolite_35" name="dAOX" simulationType="fixed" compartment="Compartment_0" addNoise="false">
        <MiriamAnnotation>
<rdf:RDF xmlns:dcterms="http://purl.org/dc/terms/" xmlns:rdf="http://www.w3.org/1999/02/22-rdf-syntax-ns#">
  <rdf:Description rdf:about="#Metabolite_35">
    <dcterms:created>
      <rdf:Description>
        <dcterms:W3CDTF>2017-11-15T16:58:43Z</dcterms:W3CDTF>
      </rdf:Description>
    </dcterms:created>
  </rdf:Description>
</rdf:RDF>
        </MiriamAnnotation>
      </Metabolite>
    </ListOfMetabolites>
    <ListOfReactions>
      <Reaction key="Reaction_0" name="R1: Acetyl CoA synthesis" reversible="false" fast="false" addNoise="false">
        <MiriamAnnotation>
<rdf:RDF xmlns:dcterms="http://purl.org/dc/terms/" xmlns:rdf="http://www.w3.org/1999/02/22-rdf-syntax-ns#">
  <rdf:Description rdf:about="#Reaction_0">
    <dcterms:created>
      <rdf:Description>
        <dcterms:W3CDTF>2017-11-10T17:19:41Z</dcterms:W3CDTF>
      </rdf:Description>
    </dcterms:created>
  </rdf:Description>
</rdf:RDF>
        </MiriamAnnotation>
        <ListOfSubstrates>
          <Substrate metabolite="Metabolite_1" stoichiometry="1"/>
        </ListOfSubstrates>
        <ListOfProducts>
          <Product metabolite="Metabolite_0" stoichiometry="1"/>
        </ListOfProducts>
        <ListOfConstants>
          <Constant key="Parameter_5001" name="k1" value="0.1"/>
        </ListOfConstants>
        <KineticLaw function="Function_13" unitType="Default" scalingCompartment="CN=Root,Model=New Model,Vector=Compartments[compartment]">
          <ListOfCallParameters>
            <CallParameter functionParameter="FunctionParameter_80">
              <SourceParameter reference="Parameter_5001"/>
            </CallParameter>
            <CallParameter functionParameter="FunctionParameter_81">
              <SourceParameter reference="Metabolite_1"/>
            </CallParameter>
          </ListOfCallParameters>
        </KineticLaw>
      </Reaction>
      <Reaction key="Reaction_1" name="R2: Interconversion of Acetyl CoA and Acetoacetyl CoA" reversible="true" fast="false" addNoise="false">
        <MiriamAnnotation>
<rdf:RDF xmlns:dcterms="http://purl.org/dc/terms/" xmlns:rdf="http://www.w3.org/1999/02/22-rdf-syntax-ns#">
  <rdf:Description rdf:about="#Reaction_1">
    <dcterms:created>
      <rdf:Description>
        <dcterms:W3CDTF>2017-11-10T17:21:21Z</dcterms:W3CDTF>
      </rdf:Description>
    </dcterms:created>
  </rdf:Description>
</rdf:RDF>
        </MiriamAnnotation>
        <ListOfSubstrates>
          <Substrate metabolite="Metabolite_0" stoichiometry="1"/>
        </ListOfSubstrates>
        <ListOfProducts>
          <Product metabolite="Metabolite_2" stoichiometry="1"/>
        </ListOfProducts>
        <ListOfConstants>
          <Constant key="Parameter_5000" name="Kms" value="10"/>
          <Constant key="Parameter_4999" name="Kmp" value="5"/>
          <Constant key="Parameter_4998" name="Vf" value="0.58"/>
          <Constant key="Parameter_4997" name="Vr" value="0.55"/>
        </ListOfConstants>
        <KineticLaw function="Function_28" unitType="Default" scalingCompartment="CN=Root,Model=New Model,Vector=Compartments[compartment]">
          <ListOfCallParameters>
            <CallParameter functionParameter="FunctionParameter_195">
              <SourceParameter reference="Metabolite_0"/>
            </CallParameter>
            <CallParameter functionParameter="FunctionParameter_196">
              <SourceParameter reference="Metabolite_2"/>
            </CallParameter>
            <CallParameter functionParameter="FunctionParameter_197">
              <SourceParameter reference="Parameter_5000"/>
            </CallParameter>
            <CallParameter functionParameter="FunctionParameter_198">
              <SourceParameter reference="Parameter_4999"/>
            </CallParameter>
            <CallParameter functionParameter="FunctionParameter_199">
              <SourceParameter reference="Parameter_4998"/>
            </CallParameter>
            <CallParameter functionParameter="FunctionParameter_200">
              <SourceParameter reference="Parameter_4997"/>
            </CallParameter>
          </ListOfCallParameters>
        </KineticLaw>
      </Reaction>
      <Reaction key="Reaction_2" name="R3: HMG CoA formation" reversible="false" fast="false" addNoise="false">
        <MiriamAnnotation>
<rdf:RDF xmlns:dcterms="http://purl.org/dc/terms/" xmlns:rdf="http://www.w3.org/1999/02/22-rdf-syntax-ns#">
  <rdf:Description rdf:about="#Reaction_2">
    <dcterms:created>
      <rdf:Description>
        <dcterms:W3CDTF>2017-11-11T15:49:04Z</dcterms:W3CDTF>
      </rdf:Description>
    </dcterms:created>
  </rdf:Description>
</rdf:RDF>
        </MiriamAnnotation>
        <ListOfSubstrates>
          <Substrate metabolite="Metabolite_0" stoichiometry="1"/>
          <Substrate metabolite="Metabolite_2" stoichiometry="1"/>
        </ListOfSubstrates>
        <ListOfProducts>
          <Product metabolite="Metabolite_3" stoichiometry="1"/>
        </ListOfProducts>
        <ListOfConstants>
          <Constant key="Parameter_4996" name="vmax" value="1.06"/>
          <Constant key="Parameter_4995" name="Kma" value="73"/>
          <Constant key="Parameter_4994" name="Kmb" value="76"/>
        </ListOfConstants>
        <KineticLaw function="Function_37" unitType="Default" scalingCompartment="CN=Root,Model=New Model,Vector=Compartments[compartment]">
          <ListOfCallParameters>
            <CallParameter functionParameter="FunctionParameter_260">
              <SourceParameter reference="Parameter_4996"/>
            </CallParameter>
            <CallParameter functionParameter="FunctionParameter_259">
              <SourceParameter reference="Metabolite_0"/>
            </CallParameter>
            <CallParameter functionParameter="FunctionParameter_258">
              <SourceParameter reference="Metabolite_2"/>
            </CallParameter>
            <CallParameter functionParameter="FunctionParameter_257">
              <SourceParameter reference="Parameter_4995"/>
            </CallParameter>
            <CallParameter functionParameter="FunctionParameter_249">
              <SourceParameter reference="Parameter_4994"/>
            </CallParameter>
          </ListOfCallParameters>
        </KineticLaw>
      </Reaction>
      <Reaction key="Reaction_3" name="R4: Mevalonate formation" reversible="false" fast="false" addNoise="false">
        <MiriamAnnotation>
<rdf:RDF xmlns:dcterms="http://purl.org/dc/terms/" xmlns:rdf="http://www.w3.org/1999/02/22-rdf-syntax-ns#">
  <rdf:Description rdf:about="#Reaction_3">
    <dcterms:created>
      <rdf:Description>
        <dcterms:W3CDTF>2017-11-11T16:02:52Z</dcterms:W3CDTF>
      </rdf:Description>
    </dcterms:created>
  </rdf:Description>
</rdf:RDF>
        </MiriamAnnotation>
        <ListOfSubstrates>
          <Substrate metabolite="Metabolite_3" stoichiometry="1"/>
        </ListOfSubstrates>
        <ListOfProducts>
          <Product metabolite="Metabolite_4" stoichiometry="1"/>
        </ListOfProducts>
        <ListOfConstants>
          <Constant key="Parameter_4993" name="Km" value="14.3"/>
          <Constant key="Parameter_4992" name="V" value="1.43"/>
        </ListOfConstants>
        <KineticLaw function="Function_8" unitType="Default" scalingCompartment="CN=Root,Model=New Model,Vector=Compartments[compartment]">
          <ListOfCallParameters>
            <CallParameter functionParameter="FunctionParameter_47">
              <SourceParameter reference="Metabolite_3"/>
            </CallParameter>
            <CallParameter functionParameter="FunctionParameter_46">
              <SourceParameter reference="Parameter_4993"/>
            </CallParameter>
            <CallParameter functionParameter="FunctionParameter_45">
              <SourceParameter reference="Parameter_4992"/>
            </CallParameter>
          </ListOfCallParameters>
        </KineticLaw>
      </Reaction>
      <Reaction key="Reaction_4" name="R5: Mevalonate5P formation" reversible="false" fast="false" addNoise="false">
        <MiriamAnnotation>
<rdf:RDF xmlns:dcterms="http://purl.org/dc/terms/" xmlns:rdf="http://www.w3.org/1999/02/22-rdf-syntax-ns#">
  <rdf:Description rdf:about="#Reaction_4">
    <dcterms:created>
      <rdf:Description>
        <dcterms:W3CDTF>2017-11-11T16:18:18Z</dcterms:W3CDTF>
      </rdf:Description>
    </dcterms:created>
  </rdf:Description>
</rdf:RDF>
        </MiriamAnnotation>
        <ListOfSubstrates>
          <Substrate metabolite="Metabolite_4" stoichiometry="1"/>
        </ListOfSubstrates>
        <ListOfProducts>
          <Product metabolite="Metabolite_5" stoichiometry="1"/>
        </ListOfProducts>
        <ListOfConstants>
          <Constant key="Parameter_4991" name="Km" value="24"/>
          <Constant key="Parameter_4990" name="V" value="3.7"/>
        </ListOfConstants>
        <KineticLaw function="Function_8" unitType="Default" scalingCompartment="CN=Root,Model=New Model,Vector=Compartments[compartment]">
          <ListOfCallParameters>
            <CallParameter functionParameter="FunctionParameter_47">
              <SourceParameter reference="Metabolite_4"/>
            </CallParameter>
            <CallParameter functionParameter="FunctionParameter_46">
              <SourceParameter reference="Parameter_4991"/>
            </CallParameter>
            <CallParameter functionParameter="FunctionParameter_45">
              <SourceParameter reference="Parameter_4990"/>
            </CallParameter>
          </ListOfCallParameters>
        </KineticLaw>
      </Reaction>
      <Reaction key="Reaction_5" name="R6: Mevalonate5PP formation" reversible="true" fast="false" addNoise="false">
        <MiriamAnnotation>
<rdf:RDF xmlns:dcterms="http://purl.org/dc/terms/" xmlns:rdf="http://www.w3.org/1999/02/22-rdf-syntax-ns#">
  <rdf:Description rdf:about="#Reaction_5">
    <dcterms:created>
      <rdf:Description>
        <dcterms:W3CDTF>2017-11-11T16:34:26Z</dcterms:W3CDTF>
      </rdf:Description>
    </dcterms:created>
  </rdf:Description>
</rdf:RDF>
        </MiriamAnnotation>
        <ListOfSubstrates>
          <Substrate metabolite="Metabolite_5" stoichiometry="1"/>
        </ListOfSubstrates>
        <ListOfProducts>
          <Product metabolite="Metabolite_6" stoichiometry="1"/>
        </ListOfProducts>
        <ListOfConstants>
          <Constant key="Parameter_4989" name="Kms" value="34"/>
          <Constant key="Parameter_4988" name="Kmp" value="41"/>
          <Constant key="Parameter_4987" name="Vf" value="46.4"/>
          <Constant key="Parameter_4986" name="Vr" value="11.3"/>
        </ListOfConstants>
        <KineticLaw function="Function_28" unitType="Default" scalingCompartment="CN=Root,Model=New Model,Vector=Compartments[compartment]">
          <ListOfCallParameters>
            <CallParameter functionParameter="FunctionParameter_195">
              <SourceParameter reference="Metabolite_5"/>
            </CallParameter>
            <CallParameter functionParameter="FunctionParameter_196">
              <SourceParameter reference="Metabolite_6"/>
            </CallParameter>
            <CallParameter functionParameter="FunctionParameter_197">
              <SourceParameter reference="Parameter_4989"/>
            </CallParameter>
            <CallParameter functionParameter="FunctionParameter_198">
              <SourceParameter reference="Parameter_4988"/>
            </CallParameter>
            <CallParameter functionParameter="FunctionParameter_199">
              <SourceParameter reference="Parameter_4987"/>
            </CallParameter>
            <CallParameter functionParameter="FunctionParameter_200">
              <SourceParameter reference="Parameter_4986"/>
            </CallParameter>
          </ListOfCallParameters>
        </KineticLaw>
      </Reaction>
      <Reaction key="Reaction_6" name="R7: IPP formation" reversible="false" fast="false" addNoise="false">
        <MiriamAnnotation>
<rdf:RDF xmlns:dcterms="http://purl.org/dc/terms/" xmlns:rdf="http://www.w3.org/1999/02/22-rdf-syntax-ns#">
  <rdf:Description rdf:about="#Reaction_6">
    <dcterms:created>
      <rdf:Description>
        <dcterms:W3CDTF>2017-11-11T16:55:25Z</dcterms:W3CDTF>
      </rdf:Description>
    </dcterms:created>
  </rdf:Description>
</rdf:RDF>
        </MiriamAnnotation>
        <ListOfSubstrates>
          <Substrate metabolite="Metabolite_6" stoichiometry="1"/>
        </ListOfSubstrates>
        <ListOfProducts>
          <Product metabolite="Metabolite_7" stoichiometry="1"/>
        </ListOfProducts>
        <ListOfConstants>
          <Constant key="Parameter_4985" name="Km" value="28.9"/>
          <Constant key="Parameter_4984" name="V" value="6.1"/>
        </ListOfConstants>
        <KineticLaw function="Function_8" unitType="Default" scalingCompartment="CN=Root,Model=New Model,Vector=Compartments[compartment]">
          <ListOfCallParameters>
            <CallParameter functionParameter="FunctionParameter_47">
              <SourceParameter reference="Metabolite_6"/>
            </CallParameter>
            <CallParameter functionParameter="FunctionParameter_46">
              <SourceParameter reference="Parameter_4985"/>
            </CallParameter>
            <CallParameter functionParameter="FunctionParameter_45">
              <SourceParameter reference="Parameter_4984"/>
            </CallParameter>
          </ListOfCallParameters>
        </KineticLaw>
      </Reaction>
      <Reaction key="Reaction_7" name="R8: DMAPP interconversion" reversible="false" fast="false" addNoise="false">
        <MiriamAnnotation>
<rdf:RDF xmlns:dcterms="http://purl.org/dc/terms/" xmlns:rdf="http://www.w3.org/1999/02/22-rdf-syntax-ns#">
  <rdf:Description rdf:about="#Reaction_7">
    <dcterms:created>
      <rdf:Description>
        <dcterms:W3CDTF>2017-11-11T17:03:36Z</dcterms:W3CDTF>
      </rdf:Description>
    </dcterms:created>
  </rdf:Description>
</rdf:RDF>
        </MiriamAnnotation>
        <ListOfSubstrates>
          <Substrate metabolite="Metabolite_7" stoichiometry="1"/>
        </ListOfSubstrates>
        <ListOfProducts>
          <Product metabolite="Metabolite_8" stoichiometry="1"/>
        </ListOfProducts>
        <ListOfConstants>
          <Constant key="Parameter_4983" name="Km" value="276.8"/>
          <Constant key="Parameter_4982" name="V" value="6"/>
        </ListOfConstants>
        <KineticLaw function="Function_8" unitType="Default" scalingCompartment="CN=Root,Model=New Model,Vector=Compartments[compartment]">
          <ListOfCallParameters>
            <CallParameter functionParameter="FunctionParameter_47">
              <SourceParameter reference="Metabolite_7"/>
            </CallParameter>
            <CallParameter functionParameter="FunctionParameter_46">
              <SourceParameter reference="Parameter_4983"/>
            </CallParameter>
            <CallParameter functionParameter="FunctionParameter_45">
              <SourceParameter reference="Parameter_4982"/>
            </CallParameter>
          </ListOfCallParameters>
        </KineticLaw>
      </Reaction>
      <Reaction key="Reaction_8" name="R9: GeranylPP formation" reversible="false" fast="false" addNoise="false">
        <MiriamAnnotation>
<rdf:RDF xmlns:dcterms="http://purl.org/dc/terms/" xmlns:rdf="http://www.w3.org/1999/02/22-rdf-syntax-ns#">
  <rdf:Description rdf:about="#Reaction_8">
    <dcterms:created>
      <rdf:Description>
        <dcterms:W3CDTF>2017-11-14T08:50:07Z</dcterms:W3CDTF>
      </rdf:Description>
    </dcterms:created>
  </rdf:Description>
</rdf:RDF>
        </MiriamAnnotation>
        <ListOfSubstrates>
          <Substrate metabolite="Metabolite_8" stoichiometry="1"/>
          <Substrate metabolite="Metabolite_7" stoichiometry="1"/>
        </ListOfSubstrates>
        <ListOfProducts>
          <Product metabolite="Metabolite_9" stoichiometry="1"/>
        </ListOfProducts>
        <ListOfConstants>
          <Constant key="Parameter_4981" name="vmax" value="29.7"/>
          <Constant key="Parameter_4980" name="Kma" value="66.7"/>
          <Constant key="Parameter_4979" name="Kmb" value="108"/>
        </ListOfConstants>
        <KineticLaw function="Function_37" unitType="Default" scalingCompartment="CN=Root,Model=New Model,Vector=Compartments[compartment]">
          <ListOfCallParameters>
            <CallParameter functionParameter="FunctionParameter_260">
              <SourceParameter reference="Parameter_4981"/>
            </CallParameter>
            <CallParameter functionParameter="FunctionParameter_259">
              <SourceParameter reference="Metabolite_8"/>
            </CallParameter>
            <CallParameter functionParameter="FunctionParameter_258">
              <SourceParameter reference="Metabolite_7"/>
            </CallParameter>
            <CallParameter functionParameter="FunctionParameter_257">
              <SourceParameter reference="Parameter_4980"/>
            </CallParameter>
            <CallParameter functionParameter="FunctionParameter_249">
              <SourceParameter reference="Parameter_4979"/>
            </CallParameter>
          </ListOfCallParameters>
        </KineticLaw>
      </Reaction>
      <Reaction key="Reaction_9" name="R10: FarnesylPP formation" reversible="false" fast="false" addNoise="false">
        <MiriamAnnotation>
<rdf:RDF xmlns:dcterms="http://purl.org/dc/terms/" xmlns:rdf="http://www.w3.org/1999/02/22-rdf-syntax-ns#">
  <rdf:Description rdf:about="#Reaction_9">
    <dcterms:created>
      <rdf:Description>
        <dcterms:W3CDTF>2017-11-14T09:58:51Z</dcterms:W3CDTF>
      </rdf:Description>
    </dcterms:created>
  </rdf:Description>
</rdf:RDF>
        </MiriamAnnotation>
        <ListOfSubstrates>
          <Substrate metabolite="Metabolite_9" stoichiometry="1"/>
          <Substrate metabolite="Metabolite_7" stoichiometry="1"/>
        </ListOfSubstrates>
        <ListOfProducts>
          <Product metabolite="Metabolite_10" stoichiometry="1"/>
        </ListOfProducts>
        <ListOfConstants>
          <Constant key="Parameter_4978" name="vmax" value="1.08"/>
          <Constant key="Parameter_4977" name="Kma" value="0.43"/>
          <Constant key="Parameter_4976" name="Kmb" value="0.55"/>
        </ListOfConstants>
        <KineticLaw function="Function_37" unitType="Default" scalingCompartment="CN=Root,Model=New Model,Vector=Compartments[compartment]">
          <ListOfCallParameters>
            <CallParameter functionParameter="FunctionParameter_260">
              <SourceParameter reference="Parameter_4978"/>
            </CallParameter>
            <CallParameter functionParameter="FunctionParameter_259">
              <SourceParameter reference="Metabolite_9"/>
            </CallParameter>
            <CallParameter functionParameter="FunctionParameter_258">
              <SourceParameter reference="Metabolite_7"/>
            </CallParameter>
            <CallParameter functionParameter="FunctionParameter_257">
              <SourceParameter reference="Parameter_4977"/>
            </CallParameter>
            <CallParameter functionParameter="FunctionParameter_249">
              <SourceParameter reference="Parameter_4976"/>
            </CallParameter>
          </ListOfCallParameters>
        </KineticLaw>
      </Reaction>
      <Reaction key="Reaction_10" name="R11: Squalene formation" reversible="false" fast="false" addNoise="false">
        <MiriamAnnotation>
<rdf:RDF xmlns:dcterms="http://purl.org/dc/terms/" xmlns:rdf="http://www.w3.org/1999/02/22-rdf-syntax-ns#">
  <rdf:Description rdf:about="#Reaction_10">
    <dcterms:created>
      <rdf:Description>
        <dcterms:W3CDTF>2017-11-14T10:13:29Z</dcterms:W3CDTF>
      </rdf:Description>
    </dcterms:created>
  </rdf:Description>
</rdf:RDF>
        </MiriamAnnotation>
        <ListOfSubstrates>
          <Substrate metabolite="Metabolite_10" stoichiometry="1"/>
        </ListOfSubstrates>
        <ListOfProducts>
          <Product metabolite="Metabolite_11" stoichiometry="1"/>
        </ListOfProducts>
        <ListOfConstants>
          <Constant key="Parameter_4975" name="Km" value="2.3"/>
          <Constant key="Parameter_4974" name="V" value="4.8"/>
        </ListOfConstants>
        <KineticLaw function="Function_8" unitType="Default" scalingCompartment="CN=Root,Model=New Model,Vector=Compartments[compartment]">
          <ListOfCallParameters>
            <CallParameter functionParameter="FunctionParameter_47">
              <SourceParameter reference="Metabolite_10"/>
            </CallParameter>
            <CallParameter functionParameter="FunctionParameter_46">
              <SourceParameter reference="Parameter_4975"/>
            </CallParameter>
            <CallParameter functionParameter="FunctionParameter_45">
              <SourceParameter reference="Parameter_4974"/>
            </CallParameter>
          </ListOfCallParameters>
        </KineticLaw>
      </Reaction>
      <Reaction key="Reaction_11" name="R12: Squalene epoxide formation" reversible="false" fast="false" addNoise="false">
        <MiriamAnnotation>
<rdf:RDF xmlns:dcterms="http://purl.org/dc/terms/" xmlns:rdf="http://www.w3.org/1999/02/22-rdf-syntax-ns#">
  <rdf:Description rdf:about="#Reaction_11">
    <dcterms:created>
      <rdf:Description>
        <dcterms:W3CDTF>2017-11-14T10:22:46Z</dcterms:W3CDTF>
      </rdf:Description>
    </dcterms:created>
  </rdf:Description>
</rdf:RDF>
        </MiriamAnnotation>
        <ListOfSubstrates>
          <Substrate metabolite="Metabolite_11" stoichiometry="1"/>
        </ListOfSubstrates>
        <ListOfProducts>
          <Product metabolite="Metabolite_12" stoichiometry="1"/>
        </ListOfProducts>
        <ListOfConstants>
          <Constant key="Parameter_4973" name="Km" value="13.3"/>
          <Constant key="Parameter_4972" name="V" value="0.18"/>
        </ListOfConstants>
        <KineticLaw function="Function_8" unitType="Default" scalingCompartment="CN=Root,Model=New Model,Vector=Compartments[compartment]">
          <ListOfCallParameters>
            <CallParameter functionParameter="FunctionParameter_47">
              <SourceParameter reference="Metabolite_11"/>
            </CallParameter>
            <CallParameter functionParameter="FunctionParameter_46">
              <SourceParameter reference="Parameter_4973"/>
            </CallParameter>
            <CallParameter functionParameter="FunctionParameter_45">
              <SourceParameter reference="Parameter_4972"/>
            </CallParameter>
          </ListOfCallParameters>
        </KineticLaw>
      </Reaction>
      <Reaction key="Reaction_12" name="R13: Lanosterol formation" reversible="false" fast="false" addNoise="false">
        <MiriamAnnotation>
<rdf:RDF xmlns:dcterms="http://purl.org/dc/terms/" xmlns:rdf="http://www.w3.org/1999/02/22-rdf-syntax-ns#">
  <rdf:Description rdf:about="#Reaction_12">
    <dcterms:created>
      <rdf:Description>
        <dcterms:W3CDTF>2017-11-14T11:21:55Z</dcterms:W3CDTF>
      </rdf:Description>
    </dcterms:created>
  </rdf:Description>
</rdf:RDF>
        </MiriamAnnotation>
        <ListOfSubstrates>
          <Substrate metabolite="Metabolite_12" stoichiometry="1"/>
        </ListOfSubstrates>
        <ListOfProducts>
          <Product metabolite="Metabolite_13" stoichiometry="1"/>
        </ListOfProducts>
        <ListOfConstants>
          <Constant key="Parameter_4971" name="Km" value="75"/>
          <Constant key="Parameter_4970" name="V" value="0.5"/>
        </ListOfConstants>
        <KineticLaw function="Function_8" unitType="Default" scalingCompartment="CN=Root,Model=New Model,Vector=Compartments[compartment]">
          <ListOfCallParameters>
            <CallParameter functionParameter="FunctionParameter_47">
              <SourceParameter reference="Metabolite_12"/>
            </CallParameter>
            <CallParameter functionParameter="FunctionParameter_46">
              <SourceParameter reference="Parameter_4971"/>
            </CallParameter>
            <CallParameter functionParameter="FunctionParameter_45">
              <SourceParameter reference="Parameter_4970"/>
            </CallParameter>
          </ListOfCallParameters>
        </KineticLaw>
      </Reaction>
      <Reaction key="Reaction_13" name="R14: Free Cholesterol Formation" reversible="false" fast="false" addNoise="false">
        <MiriamAnnotation>
<rdf:RDF xmlns:dcterms="http://purl.org/dc/terms/" xmlns:rdf="http://www.w3.org/1999/02/22-rdf-syntax-ns#">
  <rdf:Description rdf:about="#Reaction_13">
    <dcterms:created>
      <rdf:Description>
        <dcterms:W3CDTF>2017-11-14T11:30:09Z</dcterms:W3CDTF>
      </rdf:Description>
    </dcterms:created>
  </rdf:Description>
</rdf:RDF>
        </MiriamAnnotation>
        <ListOfSubstrates>
          <Substrate metabolite="Metabolite_13" stoichiometry="1"/>
        </ListOfSubstrates>
        <ListOfProducts>
          <Product metabolite="Metabolite_14" stoichiometry="1"/>
        </ListOfProducts>
        <ListOfConstants>
          <Constant key="Parameter_4969" name="k1" value="0.01"/>
        </ListOfConstants>
        <KineticLaw function="Function_13" unitType="Default" scalingCompartment="CN=Root,Model=New Model,Vector=Compartments[compartment]">
          <ListOfCallParameters>
            <CallParameter functionParameter="FunctionParameter_80">
              <SourceParameter reference="Parameter_4969"/>
            </CallParameter>
            <CallParameter functionParameter="FunctionParameter_81">
              <SourceParameter reference="Metabolite_13"/>
            </CallParameter>
          </ListOfCallParameters>
        </KineticLaw>
      </Reaction>
      <Reaction key="Reaction_14" name="R15: Converstion of  FC to CE" reversible="false" fast="false" addNoise="false">
        <MiriamAnnotation>
<rdf:RDF xmlns:dcterms="http://purl.org/dc/terms/" xmlns:rdf="http://www.w3.org/1999/02/22-rdf-syntax-ns#">
  <rdf:Description rdf:about="#Reaction_14">
    <dcterms:created>
      <rdf:Description>
        <dcterms:W3CDTF>2017-11-14T11:39:27Z</dcterms:W3CDTF>
      </rdf:Description>
    </dcterms:created>
  </rdf:Description>
</rdf:RDF>
        </MiriamAnnotation>
        <ListOfSubstrates>
          <Substrate metabolite="Metabolite_14" stoichiometry="1"/>
        </ListOfSubstrates>
        <ListOfProducts>
          <Product metabolite="Metabolite_15" stoichiometry="1"/>
        </ListOfProducts>
        <ListOfConstants>
          <Constant key="Parameter_4968" name="Km" value="4"/>
          <Constant key="Parameter_4967" name="V" value="0.04"/>
        </ListOfConstants>
        <KineticLaw function="Function_8" unitType="Default" scalingCompartment="CN=Root,Model=New Model,Vector=Compartments[compartment]">
          <ListOfCallParameters>
            <CallParameter functionParameter="FunctionParameter_47">
              <SourceParameter reference="Metabolite_14"/>
            </CallParameter>
            <CallParameter functionParameter="FunctionParameter_46">
              <SourceParameter reference="Parameter_4968"/>
            </CallParameter>
            <CallParameter functionParameter="FunctionParameter_45">
              <SourceParameter reference="Parameter_4967"/>
            </CallParameter>
          </ListOfCallParameters>
        </KineticLaw>
      </Reaction>
      <Reaction key="Reaction_15" name="R16: Conversion of CE to FC" reversible="false" fast="false" addNoise="false">
        <MiriamAnnotation>
<rdf:RDF xmlns:dcterms="http://purl.org/dc/terms/" xmlns:rdf="http://www.w3.org/1999/02/22-rdf-syntax-ns#">
  <rdf:Description rdf:about="#Reaction_15">
    <dcterms:created>
      <rdf:Description>
        <dcterms:W3CDTF>2017-11-14T13:08:54Z</dcterms:W3CDTF>
      </rdf:Description>
    </dcterms:created>
  </rdf:Description>
</rdf:RDF>
        </MiriamAnnotation>
        <ListOfSubstrates>
          <Substrate metabolite="Metabolite_15" stoichiometry="1"/>
        </ListOfSubstrates>
        <ListOfProducts>
          <Product metabolite="Metabolite_14" stoichiometry="1"/>
        </ListOfProducts>
        <ListOfConstants>
          <Constant key="Parameter_4966" name="Km" value="0.0142"/>
          <Constant key="Parameter_4965" name="V" value="3.3e-06"/>
        </ListOfConstants>
        <KineticLaw function="Function_8" unitType="Default" scalingCompartment="CN=Root,Model=New Model,Vector=Compartments[compartment]">
          <ListOfCallParameters>
            <CallParameter functionParameter="FunctionParameter_47">
              <SourceParameter reference="Metabolite_15"/>
            </CallParameter>
            <CallParameter functionParameter="FunctionParameter_46">
              <SourceParameter reference="Parameter_4966"/>
            </CallParameter>
            <CallParameter functionParameter="FunctionParameter_45">
              <SourceParameter reference="Parameter_4965"/>
            </CallParameter>
          </ListOfCallParameters>
        </KineticLaw>
      </Reaction>
      <Reaction key="Reaction_16" name="R17: Cholesterol Esters flux to LDL-C" reversible="false" fast="false" addNoise="false">
        <MiriamAnnotation>
<rdf:RDF xmlns:dcterms="http://purl.org/dc/terms/" xmlns:rdf="http://www.w3.org/1999/02/22-rdf-syntax-ns#">
  <rdf:Description rdf:about="#Reaction_16">
    <dcterms:created>
      <rdf:Description>
        <dcterms:W3CDTF>2017-11-14T13:28:38Z</dcterms:W3CDTF>
      </rdf:Description>
    </dcterms:created>
  </rdf:Description>
</rdf:RDF>
        </MiriamAnnotation>
        <ListOfSubstrates>
          <Substrate metabolite="Metabolite_15" stoichiometry="1"/>
        </ListOfSubstrates>
        <ListOfProducts>
          <Product metabolite="Metabolite_16" stoichiometry="1"/>
        </ListOfProducts>
        <ListOfConstants>
          <Constant key="Parameter_4964" name="k1" value="0.1"/>
        </ListOfConstants>
        <KineticLaw function="Function_13" unitType="Default" scalingCompartment="CN=Root,Model=New Model,Vector=Compartments[compartment]">
          <ListOfCallParameters>
            <CallParameter functionParameter="FunctionParameter_80">
              <SourceParameter reference="Parameter_4964"/>
            </CallParameter>
            <CallParameter functionParameter="FunctionParameter_81">
              <SourceParameter reference="Metabolite_15"/>
            </CallParameter>
          </ListOfCallParameters>
        </KineticLaw>
      </Reaction>
      <Reaction key="Reaction_17" name="R18: LDL Sink" reversible="false" fast="false" addNoise="false">
        <MiriamAnnotation>
<rdf:RDF xmlns:dcterms="http://purl.org/dc/terms/" xmlns:rdf="http://www.w3.org/1999/02/22-rdf-syntax-ns#">
  <rdf:Description rdf:about="#Reaction_17">
    <dcterms:created>
      <rdf:Description>
        <dcterms:W3CDTF>2017-11-14T13:53:43Z</dcterms:W3CDTF>
      </rdf:Description>
    </dcterms:created>
  </rdf:Description>
</rdf:RDF>
        </MiriamAnnotation>
        <ListOfSubstrates>
          <Substrate metabolite="Metabolite_16" stoichiometry="1"/>
        </ListOfSubstrates>
        <ListOfProducts>
          <Product metabolite="Metabolite_17" stoichiometry="1"/>
        </ListOfProducts>
        <ListOfConstants>
          <Constant key="Parameter_4963" name="k1" value="0.1"/>
        </ListOfConstants>
        <KineticLaw function="Function_13" unitType="Default" scalingCompartment="CN=Root,Model=New Model,Vector=Compartments[compartment]">
          <ListOfCallParameters>
            <CallParameter functionParameter="FunctionParameter_80">
              <SourceParameter reference="Parameter_4963"/>
            </CallParameter>
            <CallParameter functionParameter="FunctionParameter_81">
              <SourceParameter reference="Metabolite_16"/>
            </CallParameter>
          </ListOfCallParameters>
        </KineticLaw>
      </Reaction>
      <Reaction key="Reaction_18" name="R20: LDLR Sink" reversible="false" fast="false" addNoise="false">
        <MiriamAnnotation>
<rdf:RDF xmlns:dcterms="http://purl.org/dc/terms/" xmlns:rdf="http://www.w3.org/1999/02/22-rdf-syntax-ns#">
  <rdf:Description rdf:about="#Reaction_18">
    <dcterms:created>
      <rdf:Description>
        <dcterms:W3CDTF>2017-11-14T14:40:45Z</dcterms:W3CDTF>
      </rdf:Description>
    </dcterms:created>
  </rdf:Description>
</rdf:RDF>
        </MiriamAnnotation>
        <ListOfSubstrates>
          <Substrate metabolite="Metabolite_18" stoichiometry="1"/>
        </ListOfSubstrates>
        <ListOfProducts>
          <Product metabolite="Metabolite_20" stoichiometry="1"/>
        </ListOfProducts>
        <ListOfConstants>
          <Constant key="Parameter_4962" name="k1" value="1e-05"/>
        </ListOfConstants>
        <KineticLaw function="Function_13" unitType="Default" scalingCompartment="CN=Root,Model=New Model,Vector=Compartments[compartment]">
          <ListOfCallParameters>
            <CallParameter functionParameter="FunctionParameter_80">
              <SourceParameter reference="Parameter_4962"/>
            </CallParameter>
            <CallParameter functionParameter="FunctionParameter_81">
              <SourceParameter reference="Metabolite_18"/>
            </CallParameter>
          </ListOfCallParameters>
        </KineticLaw>
      </Reaction>
      <Reaction key="Reaction_19" name="R19: LDLR synthesis" reversible="false" fast="false" addNoise="false">
        <MiriamAnnotation>
<rdf:RDF xmlns:dcterms="http://purl.org/dc/terms/" xmlns:rdf="http://www.w3.org/1999/02/22-rdf-syntax-ns#">
  <rdf:Description rdf:about="#Reaction_19">
    <dcterms:created>
      <rdf:Description>
        <dcterms:W3CDTF>2017-11-14T14:50:14Z</dcterms:W3CDTF>
      </rdf:Description>
    </dcterms:created>
  </rdf:Description>
</rdf:RDF>
        </MiriamAnnotation>
        <ListOfSubstrates>
          <Substrate metabolite="Metabolite_19" stoichiometry="1"/>
        </ListOfSubstrates>
        <ListOfProducts>
          <Product metabolite="Metabolite_18" stoichiometry="1"/>
        </ListOfProducts>
        <ListOfModifiers>
          <Modifier metabolite="Metabolite_14" stoichiometry="1"/>
        </ListOfModifiers>
        <KineticLaw function="Function_40" unitType="Default" scalingCompartment="CN=Root,Model=New Model,Vector=Compartments[compartment]">
          <ListOfCallParameters>
            <CallParameter functionParameter="FunctionParameter_264">
              <SourceParameter reference="Metabolite_19"/>
            </CallParameter>
            <CallParameter functionParameter="FunctionParameter_263">
              <SourceParameter reference="Metabolite_14"/>
            </CallParameter>
          </ListOfCallParameters>
        </KineticLaw>
      </Reaction>
      <Reaction key="Reaction_20" name="R21: Reuptake of LDL-C" reversible="false" fast="false" addNoise="false">
        <MiriamAnnotation>
<rdf:RDF xmlns:dcterms="http://purl.org/dc/terms/" xmlns:rdf="http://www.w3.org/1999/02/22-rdf-syntax-ns#">
  <rdf:Description rdf:about="#Reaction_20">
    <dcterms:created>
      <rdf:Description>
        <dcterms:W3CDTF>2017-11-15T14:45:09Z</dcterms:W3CDTF>
      </rdf:Description>
    </dcterms:created>
  </rdf:Description>
</rdf:RDF>
        </MiriamAnnotation>
        <ListOfSubstrates>
          <Substrate metabolite="Metabolite_16" stoichiometry="1"/>
          <Substrate metabolite="Metabolite_18" stoichiometry="1"/>
        </ListOfSubstrates>
        <ListOfProducts>
          <Product metabolite="Metabolite_14" stoichiometry="1"/>
        </ListOfProducts>
        <ListOfConstants>
          <Constant key="Parameter_4961" name="k1" value="1e-09"/>
        </ListOfConstants>
        <KineticLaw function="Function_13" unitType="Default" scalingCompartment="CN=Root,Model=New Model,Vector=Compartments[compartment]">
          <ListOfCallParameters>
            <CallParameter functionParameter="FunctionParameter_80">
              <SourceParameter reference="Parameter_4961"/>
            </CallParameter>
            <CallParameter functionParameter="FunctionParameter_81">
              <SourceParameter reference="Metabolite_16"/>
              <SourceParameter reference="Metabolite_18"/>
            </CallParameter>
          </ListOfCallParameters>
        </KineticLaw>
      </Reaction>
      <Reaction key="Reaction_21" name="R22: SREBP synthesis" reversible="false" fast="false" addNoise="false">
        <MiriamAnnotation>
<rdf:RDF xmlns:dcterms="http://purl.org/dc/terms/" xmlns:rdf="http://www.w3.org/1999/02/22-rdf-syntax-ns#">
  <rdf:Description rdf:about="#Reaction_21">
    <dcterms:created>
      <rdf:Description>
        <dcterms:W3CDTF>2017-11-15T15:00:49Z</dcterms:W3CDTF>
      </rdf:Description>
    </dcterms:created>
  </rdf:Description>
</rdf:RDF>
        </MiriamAnnotation>
        <ListOfSubstrates>
          <Substrate metabolite="Metabolite_22" stoichiometry="1"/>
        </ListOfSubstrates>
        <ListOfProducts>
          <Product metabolite="Metabolite_21" stoichiometry="1"/>
        </ListOfProducts>
        <ListOfModifiers>
          <Modifier metabolite="Metabolite_14" stoichiometry="1"/>
        </ListOfModifiers>
        <ListOfConstants>
          <Constant key="Parameter_4956" name="k1" value="1"/>
        </ListOfConstants>
        <KineticLaw function="Function_13" unitType="Default" scalingCompartment="CN=Root,Model=New Model,Vector=Compartments[compartment]">
          <ListOfCallParameters>
            <CallParameter functionParameter="FunctionParameter_80">
              <SourceParameter reference="Parameter_4956"/>
            </CallParameter>
            <CallParameter functionParameter="FunctionParameter_81">
              <SourceParameter reference="Metabolite_22"/>
            </CallParameter>
          </ListOfCallParameters>
        </KineticLaw>
      </Reaction>
      <Reaction key="Reaction_22" name="R23: SREBP degradation" reversible="false" fast="false" addNoise="false">
        <MiriamAnnotation>
<rdf:RDF xmlns:dcterms="http://purl.org/dc/terms/" xmlns:rdf="http://www.w3.org/1999/02/22-rdf-syntax-ns#">
  <rdf:Description rdf:about="#Reaction_22">
    <dcterms:created>
      <rdf:Description>
        <dcterms:W3CDTF>2017-11-15T15:13:27Z</dcterms:W3CDTF>
      </rdf:Description>
    </dcterms:created>
  </rdf:Description>
</rdf:RDF>
        </MiriamAnnotation>
        <ListOfSubstrates>
          <Substrate metabolite="Metabolite_21" stoichiometry="1"/>
        </ListOfSubstrates>
        <ListOfProducts>
          <Product metabolite="Metabolite_23" stoichiometry="1"/>
        </ListOfProducts>
        <ListOfConstants>
          <Constant key="Parameter_4960" name="k1" value="1"/>
        </ListOfConstants>
        <KineticLaw function="Function_13" unitType="Default" scalingCompartment="CN=Root,Model=New Model,Vector=Compartments[compartment]">
          <ListOfCallParameters>
            <CallParameter functionParameter="FunctionParameter_80">
              <SourceParameter reference="Parameter_4960"/>
            </CallParameter>
            <CallParameter functionParameter="FunctionParameter_81">
              <SourceParameter reference="Metabolite_21"/>
            </CallParameter>
          </ListOfCallParameters>
        </KineticLaw>
      </Reaction>
      <Reaction key="Reaction_23" name="R24: Antioxidant Production" reversible="false" fast="false" addNoise="false">
        <MiriamAnnotation>
<rdf:RDF xmlns:dcterms="http://purl.org/dc/terms/" xmlns:rdf="http://www.w3.org/1999/02/22-rdf-syntax-ns#">
  <rdf:Description rdf:about="#Reaction_23">
    <dcterms:created>
      <rdf:Description>
        <dcterms:W3CDTF>2017-11-15T16:05:22Z</dcterms:W3CDTF>
      </rdf:Description>
    </dcterms:created>
  </rdf:Description>
</rdf:RDF>
        </MiriamAnnotation>
        <ListOfSubstrates>
          <Substrate metabolite="Metabolite_25" stoichiometry="1"/>
        </ListOfSubstrates>
        <ListOfProducts>
          <Product metabolite="Metabolite_24" stoichiometry="1"/>
        </ListOfProducts>
        <ListOfConstants>
          <Constant key="Parameter_4959" name="k1" value="0.1"/>
        </ListOfConstants>
        <KineticLaw function="Function_13" unitType="Default" scalingCompartment="CN=Root,Model=New Model,Vector=Compartments[compartment]">
          <ListOfCallParameters>
            <CallParameter functionParameter="FunctionParameter_80">
              <SourceParameter reference="Parameter_4959"/>
            </CallParameter>
            <CallParameter functionParameter="FunctionParameter_81">
              <SourceParameter reference="Metabolite_25"/>
            </CallParameter>
          </ListOfCallParameters>
        </KineticLaw>
      </Reaction>
      <Reaction key="Reaction_24" name="R25: ROS Production" reversible="false" fast="false" addNoise="false">
        <MiriamAnnotation>
<rdf:RDF xmlns:dcterms="http://purl.org/dc/terms/" xmlns:rdf="http://www.w3.org/1999/02/22-rdf-syntax-ns#">
  <rdf:Description rdf:about="#Reaction_24">
    <dcterms:created>
      <rdf:Description>
        <dcterms:W3CDTF>2017-11-15T16:19:11Z</dcterms:W3CDTF>
      </rdf:Description>
    </dcterms:created>
  </rdf:Description>
</rdf:RDF>
        </MiriamAnnotation>
        <ListOfSubstrates>
          <Substrate metabolite="Metabolite_27" stoichiometry="1"/>
        </ListOfSubstrates>
        <ListOfProducts>
          <Product metabolite="Metabolite_26" stoichiometry="1"/>
        </ListOfProducts>
        <ListOfConstants>
          <Constant key="Parameter_4958" name="k1" value="0.1"/>
        </ListOfConstants>
        <KineticLaw function="Function_13" unitType="Default" scalingCompartment="CN=Root,Model=New Model,Vector=Compartments[compartment]">
          <ListOfCallParameters>
            <CallParameter functionParameter="FunctionParameter_80">
              <SourceParameter reference="Parameter_4958"/>
            </CallParameter>
            <CallParameter functionParameter="FunctionParameter_81">
              <SourceParameter reference="Metabolite_27"/>
            </CallParameter>
          </ListOfCallParameters>
        </KineticLaw>
      </Reaction>
      <Reaction key="Reaction_25" name="R26: ROS Degradation" reversible="false" fast="false" addNoise="false">
        <MiriamAnnotation>
<rdf:RDF xmlns:dcterms="http://purl.org/dc/terms/" xmlns:rdf="http://www.w3.org/1999/02/22-rdf-syntax-ns#">
  <rdf:Description rdf:about="#Reaction_25">
    <dcterms:created>
      <rdf:Description>
        <dcterms:W3CDTF>2017-11-15T16:29:07Z</dcterms:W3CDTF>
      </rdf:Description>
    </dcterms:created>
  </rdf:Description>
</rdf:RDF>
        </MiriamAnnotation>
        <ListOfSubstrates>
          <Substrate metabolite="Metabolite_26" stoichiometry="1"/>
          <Substrate metabolite="Metabolite_24" stoichiometry="1"/>
        </ListOfSubstrates>
        <ListOfProducts>
          <Product metabolite="Metabolite_28" stoichiometry="1"/>
        </ListOfProducts>
        <ListOfConstants>
          <Constant key="Parameter_4957" name="k1" value="0.1"/>
        </ListOfConstants>
        <KineticLaw function="Function_13" unitType="Default" scalingCompartment="CN=Root,Model=New Model,Vector=Compartments[compartment]">
          <ListOfCallParameters>
            <CallParameter functionParameter="FunctionParameter_80">
              <SourceParameter reference="Parameter_4957"/>
            </CallParameter>
            <CallParameter functionParameter="FunctionParameter_81">
              <SourceParameter reference="Metabolite_26"/>
              <SourceParameter reference="Metabolite_24"/>
            </CallParameter>
          </ListOfCallParameters>
        </KineticLaw>
      </Reaction>
      <Reaction key="Reaction_26" name="R27: HMCoA Reductase Synthesis" reversible="false" fast="false" addNoise="false">
        <MiriamAnnotation>
<rdf:RDF xmlns:dcterms="http://purl.org/dc/terms/" xmlns:rdf="http://www.w3.org/1999/02/22-rdf-syntax-ns#">
  <rdf:Description rdf:about="#Reaction_26">
    <dcterms:created>
      <rdf:Description>
        <dcterms:W3CDTF>2017-11-15T16:42:08Z</dcterms:W3CDTF>
      </rdf:Description>
    </dcterms:created>
  </rdf:Description>
</rdf:RDF>
        </MiriamAnnotation>
        <ListOfSubstrates>
          <Substrate metabolite="Metabolite_30" stoichiometry="1"/>
          <Substrate metabolite="Metabolite_26" stoichiometry="1"/>
          <Substrate metabolite="Metabolite_21" stoichiometry="1"/>
        </ListOfSubstrates>
        <ListOfProducts>
          <Product metabolite="Metabolite_29" stoichiometry="1"/>
        </ListOfProducts>
        <ListOfConstants>
          <Constant key="Parameter_4955" name="k1" value="0.1"/>
        </ListOfConstants>
        <KineticLaw function="Function_13" unitType="Default" scalingCompartment="CN=Root,Model=New Model,Vector=Compartments[compartment]">
          <ListOfCallParameters>
            <CallParameter functionParameter="FunctionParameter_80">
              <SourceParameter reference="Parameter_4955"/>
            </CallParameter>
            <CallParameter functionParameter="FunctionParameter_81">
              <SourceParameter reference="Metabolite_30"/>
              <SourceParameter reference="Metabolite_26"/>
              <SourceParameter reference="Metabolite_21"/>
            </CallParameter>
          </ListOfCallParameters>
        </KineticLaw>
      </Reaction>
      <Reaction key="Reaction_27" name="R28: HMCoA Reductase degradation" reversible="false" fast="false" addNoise="false">
        <MiriamAnnotation>
<rdf:RDF xmlns:dcterms="http://purl.org/dc/terms/" xmlns:rdf="http://www.w3.org/1999/02/22-rdf-syntax-ns#">
  <rdf:Description rdf:about="#Reaction_27">
    <dcterms:created>
      <rdf:Description>
        <dcterms:W3CDTF>2017-11-15T16:43:06Z</dcterms:W3CDTF>
      </rdf:Description>
    </dcterms:created>
  </rdf:Description>
</rdf:RDF>
        </MiriamAnnotation>
        <ListOfSubstrates>
          <Substrate metabolite="Metabolite_29" stoichiometry="1"/>
        </ListOfSubstrates>
        <ListOfProducts>
          <Product metabolite="Metabolite_31" stoichiometry="1"/>
        </ListOfProducts>
        <ListOfConstants>
          <Constant key="Parameter_4954" name="k1" value="0.1"/>
        </ListOfConstants>
        <KineticLaw function="Function_13" unitType="Default" scalingCompartment="CN=Root,Model=New Model,Vector=Compartments[compartment]">
          <ListOfCallParameters>
            <CallParameter functionParameter="FunctionParameter_80">
              <SourceParameter reference="Parameter_4954"/>
            </CallParameter>
            <CallParameter functionParameter="FunctionParameter_81">
              <SourceParameter reference="Metabolite_29"/>
            </CallParameter>
          </ListOfCallParameters>
        </KineticLaw>
      </Reaction>
      <Reaction key="Reaction_28" name="R29: ACAT Synthesis" reversible="false" fast="false" addNoise="false">
        <MiriamAnnotation>
<rdf:RDF xmlns:dcterms="http://purl.org/dc/terms/" xmlns:rdf="http://www.w3.org/1999/02/22-rdf-syntax-ns#">
  <rdf:Description rdf:about="#Reaction_28">
    <dcterms:created>
      <rdf:Description>
        <dcterms:W3CDTF>2017-11-15T16:47:38Z</dcterms:W3CDTF>
      </rdf:Description>
    </dcterms:created>
  </rdf:Description>
</rdf:RDF>
        </MiriamAnnotation>
        <ListOfSubstrates>
          <Substrate metabolite="Metabolite_33" stoichiometry="1"/>
        </ListOfSubstrates>
        <ListOfProducts>
          <Product metabolite="Metabolite_32" stoichiometry="1"/>
        </ListOfProducts>
        <ListOfConstants>
          <Constant key="Parameter_4953" name="k1" value="0.1"/>
        </ListOfConstants>
        <KineticLaw function="Function_13" unitType="Default" scalingCompartment="CN=Root,Model=New Model,Vector=Compartments[compartment]">
          <ListOfCallParameters>
            <CallParameter functionParameter="FunctionParameter_80">
              <SourceParameter reference="Parameter_4953"/>
            </CallParameter>
            <CallParameter functionParameter="FunctionParameter_81">
              <SourceParameter reference="Metabolite_33"/>
            </CallParameter>
          </ListOfCallParameters>
        </KineticLaw>
      </Reaction>
      <Reaction key="Reaction_29" name="R30: ACAT2 Degradation" reversible="false" fast="false" addNoise="false">
        <MiriamAnnotation>
<rdf:RDF xmlns:dcterms="http://purl.org/dc/terms/" xmlns:rdf="http://www.w3.org/1999/02/22-rdf-syntax-ns#">
  <rdf:Description rdf:about="#Reaction_29">
    <dcterms:created>
      <rdf:Description>
        <dcterms:W3CDTF>2017-11-15T16:50:10Z</dcterms:W3CDTF>
      </rdf:Description>
    </dcterms:created>
  </rdf:Description>
</rdf:RDF>
        </MiriamAnnotation>
        <ListOfSubstrates>
          <Substrate metabolite="Metabolite_32" stoichiometry="1"/>
        </ListOfSubstrates>
        <ListOfProducts>
          <Product metabolite="Metabolite_34" stoichiometry="1"/>
        </ListOfProducts>
        <ListOfConstants>
          <Constant key="Parameter_4952" name="k1" value="0.1"/>
        </ListOfConstants>
        <KineticLaw function="Function_13" unitType="Default" scalingCompartment="CN=Root,Model=New Model,Vector=Compartments[compartment]">
          <ListOfCallParameters>
            <CallParameter functionParameter="FunctionParameter_80">
              <SourceParameter reference="Parameter_4952"/>
            </CallParameter>
            <CallParameter functionParameter="FunctionParameter_81">
              <SourceParameter reference="Metabolite_32"/>
            </CallParameter>
          </ListOfCallParameters>
        </KineticLaw>
      </Reaction>
      <Reaction key="Reaction_30" name="R31: Antioxidant enzyme degradation" reversible="false" fast="false" addNoise="false">
        <MiriamAnnotation>
<rdf:RDF xmlns:dcterms="http://purl.org/dc/terms/" xmlns:rdf="http://www.w3.org/1999/02/22-rdf-syntax-ns#">
  <rdf:Description rdf:about="#Reaction_30">
    <dcterms:created>
      <rdf:Description>
        <dcterms:W3CDTF>2017-11-15T16:55:52Z</dcterms:W3CDTF>
      </rdf:Description>
    </dcterms:created>
  </rdf:Description>
</rdf:RDF>
        </MiriamAnnotation>
        <ListOfSubstrates>
          <Substrate metabolite="Metabolite_24" stoichiometry="1"/>
        </ListOfSubstrates>
        <ListOfProducts>
          <Product metabolite="Metabolite_35" stoichiometry="1"/>
        </ListOfProducts>
        <ListOfConstants>
          <Constant key="Parameter_4951" name="k1" value="0.1"/>
        </ListOfConstants>
        <KineticLaw function="Function_13" unitType="Default" scalingCompartment="CN=Root,Model=New Model,Vector=Compartments[compartment]">
          <ListOfCallParameters>
            <CallParameter functionParameter="FunctionParameter_80">
              <SourceParameter reference="Parameter_4951"/>
            </CallParameter>
            <CallParameter functionParameter="FunctionParameter_81">
              <SourceParameter reference="Metabolite_24"/>
            </CallParameter>
          </ListOfCallParameters>
        </KineticLaw>
      </Reaction>
    </ListOfReactions>
    <ListOfModelParameterSets activeSet="ModelParameterSet_1">
      <ModelParameterSet key="ModelParameterSet_1" name="Initial State">
        <MiriamAnnotation>
<rdf:RDF
xmlns:dcterms="http://purl.org/dc/terms/"
xmlns:rdf="http://www.w3.org/1999/02/22-rdf-syntax-ns#">
<rdf:Description rdf:about="#ModelParameterSet_1">
<dcterms:created>
<rdf:Description>
<dcterms:W3CDTF>2020-08-26T14:58:41Z</dcterms:W3CDTF>
</rdf:Description>
</dcterms:created>
</rdf:Description>
</rdf:RDF>
        </MiriamAnnotation>
        <ModelParameterGroup cn="String=Initial Time" type="Group">
          <ModelParameter cn="CN=Root,Model=New Model" value="0" type="Model" simulationType="time"/>
        </ModelParameterGroup>
        <ModelParameterGroup cn="String=Initial Compartment Sizes" type="Group">
          <ModelParameter cn="CN=Root,Model=New Model,Vector=Compartments[compartment]" value="1" type="Compartment" simulationType="fixed"/>
        </ModelParameterGroup>
        <ModelParameterGroup cn="String=Initial Species Values" type="Group">
          <ModelParameter cn="CN=Root,Model=New Model,Vector=Compartments[compartment],Vector=Metabolites[ACoA]" value="6.02214179e+17" type="Species" simulationType="reactions"/>
          <ModelParameter cn="CN=Root,Model=New Model,Vector=Compartments[compartment],Vector=Metabolites[CoAS]" value="6.02214179e+17" type="Species" simulationType="fixed"/>
          <ModelParameter cn="CN=Root,Model=New Model,Vector=Compartments[compartment],Vector=Metabolites[AACoA]" value="6.02214179e+17" type="Species" simulationType="reactions"/>
          <ModelParameter cn="CN=Root,Model=New Model,Vector=Compartments[compartment],Vector=Metabolites[HMGCoA]" value="6.02214179e+17" type="Species" simulationType="reactions"/>
          <ModelParameter cn="CN=Root,Model=New Model,Vector=Compartments[compartment],Vector=Metabolites[MV]" value="6.02214179e+17" type="Species" simulationType="reactions"/>
          <ModelParameter cn="CN=Root,Model=New Model,Vector=Compartments[compartment],Vector=Metabolites[MV5P]" value="6.02214179e+17" type="Species" simulationType="reactions"/>
          <ModelParameter cn="CN=Root,Model=New Model,Vector=Compartments[compartment],Vector=Metabolites[MV5PP]" value="6.02214179e+17" type="Species" simulationType="reactions"/>
          <ModelParameter cn="CN=Root,Model=New Model,Vector=Compartments[compartment],Vector=Metabolites[IPP]" value="6.02214179e+17" type="Species" simulationType="reactions"/>
          <ModelParameter cn="CN=Root,Model=New Model,Vector=Compartments[compartment],Vector=Metabolites[DMAPP]" value="6.02214179e+17" type="Species" simulationType="reactions"/>
          <ModelParameter cn="CN=Root,Model=New Model,Vector=Compartments[compartment],Vector=Metabolites[GPP]" value="6.02214179e+17" type="Species" simulationType="reactions"/>
          <ModelParameter cn="CN=Root,Model=New Model,Vector=Compartments[compartment],Vector=Metabolites[FPP]" value="6.02214179e+17" type="Species" simulationType="reactions"/>
          <ModelParameter cn="CN=Root,Model=New Model,Vector=Compartments[compartment],Vector=Metabolites[SQ]" value="6.02214179e+17" type="Species" simulationType="reactions"/>
          <ModelParameter cn="CN=Root,Model=New Model,Vector=Compartments[compartment],Vector=Metabolites[SQE]" value="6.02214179e+17" type="Species" simulationType="reactions"/>
          <ModelParameter cn="CN=Root,Model=New Model,Vector=Compartments[compartment],Vector=Metabolites[LAN]" value="6.02214179e+17" type="Species" simulationType="reactions"/>
          <ModelParameter cn="CN=Root,Model=New Model,Vector=Compartments[compartment],Vector=Metabolites[FC]" value="6.02214179e+17" type="Species" simulationType="reactions"/>
          <ModelParameter cn="CN=Root,Model=New Model,Vector=Compartments[compartment],Vector=Metabolites[CE]" value="6.02214179e+17" type="Species" simulationType="reactions"/>
          <ModelParameter cn="CN=Root,Model=New Model,Vector=Compartments[compartment],Vector=Metabolites[LDLC]" value="6.02214179e+17" type="Species" simulationType="reactions"/>
          <ModelParameter cn="CN=Root,Model=New Model,Vector=Compartments[compartment],Vector=Metabolites[dLDLC]" value="6.02214179e+17" type="Species" simulationType="fixed"/>
          <ModelParameter cn="CN=Root,Model=New Model,Vector=Compartments[compartment],Vector=Metabolites[LDLR]" value="2.1077496265000001e+22" type="Species" simulationType="reactions"/>
          <ModelParameter cn="CN=Root,Model=New Model,Vector=Compartments[compartment],Vector=Metabolites[sLDLR]" value="6.02214179e+17" type="Species" simulationType="fixed"/>
          <ModelParameter cn="CN=Root,Model=New Model,Vector=Compartments[compartment],Vector=Metabolites[dLDLR]" value="6.02214179e+17" type="Species" simulationType="fixed"/>
          <ModelParameter cn="CN=Root,Model=New Model,Vector=Compartments[compartment],Vector=Metabolites[SREBP2]" value="6.02214179e+17" type="Species" simulationType="reactions"/>
          <ModelParameter cn="CN=Root,Model=New Model,Vector=Compartments[compartment],Vector=Metabolites[sSREBP2]" value="6.02214179e+17" type="Species" simulationType="fixed"/>
          <ModelParameter cn="CN=Root,Model=New Model,Vector=Compartments[compartment],Vector=Metabolites[dSREBP2]" value="6.02214179e+17" type="Species" simulationType="fixed"/>
          <ModelParameter cn="CN=Root,Model=New Model,Vector=Compartments[compartment],Vector=Metabolites[AOX]" value="6.02214179e+17" type="Species" simulationType="reactions"/>
          <ModelParameter cn="CN=Root,Model=New Model,Vector=Compartments[compartment],Vector=Metabolites[sAOX]" value="6.02214179e+17" type="Species" simulationType="fixed"/>
          <ModelParameter cn="CN=Root,Model=New Model,Vector=Compartments[compartment],Vector=Metabolites[ROS]" value="6.02214179e+17" type="Species" simulationType="reactions"/>
          <ModelParameter cn="CN=Root,Model=New Model,Vector=Compartments[compartment],Vector=Metabolites[sROS]" value="6.02214179e+17" type="Species" simulationType="fixed"/>
          <ModelParameter cn="CN=Root,Model=New Model,Vector=Compartments[compartment],Vector=Metabolites[dROS]" value="6.02214179e+17" type="Species" simulationType="fixed"/>
          <ModelParameter cn="CN=Root,Model=New Model,Vector=Compartments[compartment],Vector=Metabolites[HMGCoAR]" value="6.02214179e+17" type="Species" simulationType="reactions"/>
          <ModelParameter cn="CN=Root,Model=New Model,Vector=Compartments[compartment],Vector=Metabolites[sHMGCoAR]" value="6.02214179e+17" type="Species" simulationType="fixed"/>
          <ModelParameter cn="CN=Root,Model=New Model,Vector=Compartments[compartment],Vector=Metabolites[dHMGCoAR]" value="6.02214179e+17" type="Species" simulationType="fixed"/>
          <ModelParameter cn="CN=Root,Model=New Model,Vector=Compartments[compartment],Vector=Metabolites[ACAT2]" value="6.02214179e+17" type="Species" simulationType="reactions"/>
          <ModelParameter cn="CN=Root,Model=New Model,Vector=Compartments[compartment],Vector=Metabolites[sACAT2]" value="6.02214179e+17" type="Species" simulationType="fixed"/>
          <ModelParameter cn="CN=Root,Model=New Model,Vector=Compartments[compartment],Vector=Metabolites[dACAT2]" value="6.02214179e+17" type="Species" simulationType="fixed"/>
          <ModelParameter cn="CN=Root,Model=New Model,Vector=Compartments[compartment],Vector=Metabolites[dAOX]" value="6.02214179e+17" type="Species" simulationType="fixed"/>
        </ModelParameterGroup>
        <ModelParameterGroup cn="String=Initial Global Quantities" type="Group">
        </ModelParameterGroup>
        <ModelParameterGroup cn="String=Kinetic Parameters" type="Group">
          <ModelParameterGroup cn="CN=Root,Model=New Model,Vector=Reactions[R1: Acetyl CoA synthesis]" type="Reaction">
            <ModelParameter cn="CN=Root,Model=New Model,Vector=Reactions[R1: Acetyl CoA synthesis],ParameterGroup=Parameters,Parameter=k1" value="0.10000000000000001" type="ReactionParameter" simulationType="fixed"/>
          </ModelParameterGroup>
          <ModelParameterGroup cn="CN=Root,Model=New Model,Vector=Reactions[R2: Interconversion of Acetyl CoA and Acetoacetyl CoA]" type="Reaction">
            <ModelParameter cn="CN=Root,Model=New Model,Vector=Reactions[R2: Interconversion of Acetyl CoA and Acetoacetyl CoA],ParameterGroup=Parameters,Parameter=Kms" value="10" type="ReactionParameter" simulationType="fixed"/>
            <ModelParameter cn="CN=Root,Model=New Model,Vector=Reactions[R2: Interconversion of Acetyl CoA and Acetoacetyl CoA],ParameterGroup=Parameters,Parameter=Kmp" value="5" type="ReactionParameter" simulationType="fixed"/>
            <ModelParameter cn="CN=Root,Model=New Model,Vector=Reactions[R2: Interconversion of Acetyl CoA and Acetoacetyl CoA],ParameterGroup=Parameters,Parameter=Vf" value="0.57999999999999996" type="ReactionParameter" simulationType="fixed"/>
            <ModelParameter cn="CN=Root,Model=New Model,Vector=Reactions[R2: Interconversion of Acetyl CoA and Acetoacetyl CoA],ParameterGroup=Parameters,Parameter=Vr" value="0.55000000000000004" type="ReactionParameter" simulationType="fixed"/>
          </ModelParameterGroup>
          <ModelParameterGroup cn="CN=Root,Model=New Model,Vector=Reactions[R3: HMG CoA formation]" type="Reaction">
            <ModelParameter cn="CN=Root,Model=New Model,Vector=Reactions[R3: HMG CoA formation],ParameterGroup=Parameters,Parameter=vmax" value="1.0600000000000001" type="ReactionParameter" simulationType="fixed"/>
            <ModelParameter cn="CN=Root,Model=New Model,Vector=Reactions[R3: HMG CoA formation],ParameterGroup=Parameters,Parameter=Kma" value="73" type="ReactionParameter" simulationType="fixed"/>
            <ModelParameter cn="CN=Root,Model=New Model,Vector=Reactions[R3: HMG CoA formation],ParameterGroup=Parameters,Parameter=Kmb" value="76" type="ReactionParameter" simulationType="fixed"/>
          </ModelParameterGroup>
          <ModelParameterGroup cn="CN=Root,Model=New Model,Vector=Reactions[R4: Mevalonate formation]" type="Reaction">
            <ModelParameter cn="CN=Root,Model=New Model,Vector=Reactions[R4: Mevalonate formation],ParameterGroup=Parameters,Parameter=Km" value="14.300000000000001" type="ReactionParameter" simulationType="fixed"/>
            <ModelParameter cn="CN=Root,Model=New Model,Vector=Reactions[R4: Mevalonate formation],ParameterGroup=Parameters,Parameter=V" value="1.4299999999999999" type="ReactionParameter" simulationType="fixed"/>
          </ModelParameterGroup>
          <ModelParameterGroup cn="CN=Root,Model=New Model,Vector=Reactions[R5: Mevalonate5P formation]" type="Reaction">
            <ModelParameter cn="CN=Root,Model=New Model,Vector=Reactions[R5: Mevalonate5P formation],ParameterGroup=Parameters,Parameter=Km" value="24" type="ReactionParameter" simulationType="fixed"/>
            <ModelParameter cn="CN=Root,Model=New Model,Vector=Reactions[R5: Mevalonate5P formation],ParameterGroup=Parameters,Parameter=V" value="3.7000000000000002" type="ReactionParameter" simulationType="fixed"/>
          </ModelParameterGroup>
          <ModelParameterGroup cn="CN=Root,Model=New Model,Vector=Reactions[R6: Mevalonate5PP formation]" type="Reaction">
            <ModelParameter cn="CN=Root,Model=New Model,Vector=Reactions[R6: Mevalonate5PP formation],ParameterGroup=Parameters,Parameter=Kms" value="34" type="ReactionParameter" simulationType="fixed"/>
            <ModelParameter cn="CN=Root,Model=New Model,Vector=Reactions[R6: Mevalonate5PP formation],ParameterGroup=Parameters,Parameter=Kmp" value="41" type="ReactionParameter" simulationType="fixed"/>
            <ModelParameter cn="CN=Root,Model=New Model,Vector=Reactions[R6: Mevalonate5PP formation],ParameterGroup=Parameters,Parameter=Vf" value="46.399999999999999" type="ReactionParameter" simulationType="fixed"/>
            <ModelParameter cn="CN=Root,Model=New Model,Vector=Reactions[R6: Mevalonate5PP formation],ParameterGroup=Parameters,Parameter=Vr" value="11.300000000000001" type="ReactionParameter" simulationType="fixed"/>
          </ModelParameterGroup>
          <ModelParameterGroup cn="CN=Root,Model=New Model,Vector=Reactions[R7: IPP formation]" type="Reaction">
            <ModelParameter cn="CN=Root,Model=New Model,Vector=Reactions[R7: IPP formation],ParameterGroup=Parameters,Parameter=Km" value="28.899999999999999" type="ReactionParameter" simulationType="fixed"/>
            <ModelParameter cn="CN=Root,Model=New Model,Vector=Reactions[R7: IPP formation],ParameterGroup=Parameters,Parameter=V" value="6.0999999999999996" type="ReactionParameter" simulationType="fixed"/>
          </ModelParameterGroup>
          <ModelParameterGroup cn="CN=Root,Model=New Model,Vector=Reactions[R8: DMAPP interconversion]" type="Reaction">
            <ModelParameter cn="CN=Root,Model=New Model,Vector=Reactions[R8: DMAPP interconversion],ParameterGroup=Parameters,Parameter=Km" value="276.80000000000001" type="ReactionParameter" simulationType="fixed"/>
            <ModelParameter cn="CN=Root,Model=New Model,Vector=Reactions[R8: DMAPP interconversion],ParameterGroup=Parameters,Parameter=V" value="6" type="ReactionParameter" simulationType="fixed"/>
          </ModelParameterGroup>
          <ModelParameterGroup cn="CN=Root,Model=New Model,Vector=Reactions[R9: GeranylPP formation]" type="Reaction">
            <ModelParameter cn="CN=Root,Model=New Model,Vector=Reactions[R9: GeranylPP formation],ParameterGroup=Parameters,Parameter=vmax" value="29.699999999999999" type="ReactionParameter" simulationType="fixed"/>
            <ModelParameter cn="CN=Root,Model=New Model,Vector=Reactions[R9: GeranylPP formation],ParameterGroup=Parameters,Parameter=Kma" value="66.700000000000003" type="ReactionParameter" simulationType="fixed"/>
            <ModelParameter cn="CN=Root,Model=New Model,Vector=Reactions[R9: GeranylPP formation],ParameterGroup=Parameters,Parameter=Kmb" value="108" type="ReactionParameter" simulationType="fixed"/>
          </ModelParameterGroup>
          <ModelParameterGroup cn="CN=Root,Model=New Model,Vector=Reactions[R10: FarnesylPP formation]" type="Reaction">
            <ModelParameter cn="CN=Root,Model=New Model,Vector=Reactions[R10: FarnesylPP formation],ParameterGroup=Parameters,Parameter=vmax" value="1.0800000000000001" type="ReactionParameter" simulationType="fixed"/>
            <ModelParameter cn="CN=Root,Model=New Model,Vector=Reactions[R10: FarnesylPP formation],ParameterGroup=Parameters,Parameter=Kma" value="0.42999999999999999" type="ReactionParameter" simulationType="fixed"/>
            <ModelParameter cn="CN=Root,Model=New Model,Vector=Reactions[R10: FarnesylPP formation],ParameterGroup=Parameters,Parameter=Kmb" value="0.55000000000000004" type="ReactionParameter" simulationType="fixed"/>
          </ModelParameterGroup>
          <ModelParameterGroup cn="CN=Root,Model=New Model,Vector=Reactions[R11: Squalene formation]" type="Reaction">
            <ModelParameter cn="CN=Root,Model=New Model,Vector=Reactions[R11: Squalene formation],ParameterGroup=Parameters,Parameter=Km" value="2.2999999999999998" type="ReactionParameter" simulationType="fixed"/>
            <ModelParameter cn="CN=Root,Model=New Model,Vector=Reactions[R11: Squalene formation],ParameterGroup=Parameters,Parameter=V" value="4.7999999999999998" type="ReactionParameter" simulationType="fixed"/>
          </ModelParameterGroup>
          <ModelParameterGroup cn="CN=Root,Model=New Model,Vector=Reactions[R12: Squalene epoxide formation]" type="Reaction">
            <ModelParameter cn="CN=Root,Model=New Model,Vector=Reactions[R12: Squalene epoxide formation],ParameterGroup=Parameters,Parameter=Km" value="13.300000000000001" type="ReactionParameter" simulationType="fixed"/>
            <ModelParameter cn="CN=Root,Model=New Model,Vector=Reactions[R12: Squalene epoxide formation],ParameterGroup=Parameters,Parameter=V" value="0.17999999999999999" type="ReactionParameter" simulationType="fixed"/>
          </ModelParameterGroup>
          <ModelParameterGroup cn="CN=Root,Model=New Model,Vector=Reactions[R13: Lanosterol formation]" type="Reaction">
            <ModelParameter cn="CN=Root,Model=New Model,Vector=Reactions[R13: Lanosterol formation],ParameterGroup=Parameters,Parameter=Km" value="75" type="ReactionParameter" simulationType="fixed"/>
            <ModelParameter cn="CN=Root,Model=New Model,Vector=Reactions[R13: Lanosterol formation],ParameterGroup=Parameters,Parameter=V" value="0.5" type="ReactionParameter" simulationType="fixed"/>
          </ModelParameterGroup>
          <ModelParameterGroup cn="CN=Root,Model=New Model,Vector=Reactions[R14: Free Cholesterol Formation]" type="Reaction">
            <ModelParameter cn="CN=Root,Model=New Model,Vector=Reactions[R14: Free Cholesterol Formation],ParameterGroup=Parameters,Parameter=k1" value="0.01" type="ReactionParameter" simulationType="fixed"/>
          </ModelParameterGroup>
          <ModelParameterGroup cn="CN=Root,Model=New Model,Vector=Reactions[R15: Converstion of  FC to CE]" type="Reaction">
            <ModelParameter cn="CN=Root,Model=New Model,Vector=Reactions[R15: Converstion of  FC to CE],ParameterGroup=Parameters,Parameter=Km" value="4" type="ReactionParameter" simulationType="fixed"/>
            <ModelParameter cn="CN=Root,Model=New Model,Vector=Reactions[R15: Converstion of  FC to CE],ParameterGroup=Parameters,Parameter=V" value="0.040000000000000001" type="ReactionParameter" simulationType="fixed"/>
          </ModelParameterGroup>
          <ModelParameterGroup cn="CN=Root,Model=New Model,Vector=Reactions[R16: Conversion of CE to FC]" type="Reaction">
            <ModelParameter cn="CN=Root,Model=New Model,Vector=Reactions[R16: Conversion of CE to FC],ParameterGroup=Parameters,Parameter=Km" value="0.014200000000000001" type="ReactionParameter" simulationType="fixed"/>
            <ModelParameter cn="CN=Root,Model=New Model,Vector=Reactions[R16: Conversion of CE to FC],ParameterGroup=Parameters,Parameter=V" value="3.3000000000000002e-06" type="ReactionParameter" simulationType="fixed"/>
          </ModelParameterGroup>
          <ModelParameterGroup cn="CN=Root,Model=New Model,Vector=Reactions[R17: Cholesterol Esters flux to LDL-C]" type="Reaction">
            <ModelParameter cn="CN=Root,Model=New Model,Vector=Reactions[R17: Cholesterol Esters flux to LDL-C],ParameterGroup=Parameters,Parameter=k1" value="0.10000000000000001" type="ReactionParameter" simulationType="fixed"/>
          </ModelParameterGroup>
          <ModelParameterGroup cn="CN=Root,Model=New Model,Vector=Reactions[R18: LDL Sink]" type="Reaction">
            <ModelParameter cn="CN=Root,Model=New Model,Vector=Reactions[R18: LDL Sink],ParameterGroup=Parameters,Parameter=k1" value="0.10000000000000001" type="ReactionParameter" simulationType="fixed"/>
          </ModelParameterGroup>
          <ModelParameterGroup cn="CN=Root,Model=New Model,Vector=Reactions[R20: LDLR Sink]" type="Reaction">
            <ModelParameter cn="CN=Root,Model=New Model,Vector=Reactions[R20: LDLR Sink],ParameterGroup=Parameters,Parameter=k1" value="1.0000000000000001e-05" type="ReactionParameter" simulationType="fixed"/>
          </ModelParameterGroup>
          <ModelParameterGroup cn="CN=Root,Model=New Model,Vector=Reactions[R19: LDLR synthesis]" type="Reaction">
          </ModelParameterGroup>
          <ModelParameterGroup cn="CN=Root,Model=New Model,Vector=Reactions[R21: Reuptake of LDL-C]" type="Reaction">
            <ModelParameter cn="CN=Root,Model=New Model,Vector=Reactions[R21: Reuptake of LDL-C],ParameterGroup=Parameters,Parameter=k1" value="1.0000000000000001e-09" type="ReactionParameter" simulationType="fixed"/>
          </ModelParameterGroup>
          <ModelParameterGroup cn="CN=Root,Model=New Model,Vector=Reactions[R22: SREBP synthesis]" type="Reaction">
            <ModelParameter cn="CN=Root,Model=New Model,Vector=Reactions[R22: SREBP synthesis],ParameterGroup=Parameters,Parameter=k1" value="1" type="ReactionParameter" simulationType="fixed"/>
          </ModelParameterGroup>
          <ModelParameterGroup cn="CN=Root,Model=New Model,Vector=Reactions[R23: SREBP degradation]" type="Reaction">
            <ModelParameter cn="CN=Root,Model=New Model,Vector=Reactions[R23: SREBP degradation],ParameterGroup=Parameters,Parameter=k1" value="1" type="ReactionParameter" simulationType="fixed"/>
          </ModelParameterGroup>
          <ModelParameterGroup cn="CN=Root,Model=New Model,Vector=Reactions[R24: Antioxidant Production]" type="Reaction">
            <ModelParameter cn="CN=Root,Model=New Model,Vector=Reactions[R24: Antioxidant Production],ParameterGroup=Parameters,Parameter=k1" value="0.10000000000000001" type="ReactionParameter" simulationType="fixed"/>
          </ModelParameterGroup>
          <ModelParameterGroup cn="CN=Root,Model=New Model,Vector=Reactions[R25: ROS Production]" type="Reaction">
            <ModelParameter cn="CN=Root,Model=New Model,Vector=Reactions[R25: ROS Production],ParameterGroup=Parameters,Parameter=k1" value="0.10000000000000001" type="ReactionParameter" simulationType="fixed"/>
          </ModelParameterGroup>
          <ModelParameterGroup cn="CN=Root,Model=New Model,Vector=Reactions[R26: ROS Degradation]" type="Reaction">
            <ModelParameter cn="CN=Root,Model=New Model,Vector=Reactions[R26: ROS Degradation],ParameterGroup=Parameters,Parameter=k1" value="0.10000000000000001" type="ReactionParameter" simulationType="fixed"/>
          </ModelParameterGroup>
          <ModelParameterGroup cn="CN=Root,Model=New Model,Vector=Reactions[R27: HMCoA Reductase Synthesis]" type="Reaction">
            <ModelParameter cn="CN=Root,Model=New Model,Vector=Reactions[R27: HMCoA Reductase Synthesis],ParameterGroup=Parameters,Parameter=k1" value="0.10000000000000001" type="ReactionParameter" simulationType="fixed"/>
          </ModelParameterGroup>
          <ModelParameterGroup cn="CN=Root,Model=New Model,Vector=Reactions[R28: HMCoA Reductase degradation]" type="Reaction">
            <ModelParameter cn="CN=Root,Model=New Model,Vector=Reactions[R28: HMCoA Reductase degradation],ParameterGroup=Parameters,Parameter=k1" value="0.10000000000000001" type="ReactionParameter" simulationType="fixed"/>
          </ModelParameterGroup>
          <ModelParameterGroup cn="CN=Root,Model=New Model,Vector=Reactions[R29: ACAT Synthesis]" type="Reaction">
            <ModelParameter cn="CN=Root,Model=New Model,Vector=Reactions[R29: ACAT Synthesis],ParameterGroup=Parameters,Parameter=k1" value="0.10000000000000001" type="ReactionParameter" simulationType="fixed"/>
          </ModelParameterGroup>
          <ModelParameterGroup cn="CN=Root,Model=New Model,Vector=Reactions[R30: ACAT2 Degradation]" type="Reaction">
            <ModelParameter cn="CN=Root,Model=New Model,Vector=Reactions[R30: ACAT2 Degradation],ParameterGroup=Parameters,Parameter=k1" value="0.10000000000000001" type="ReactionParameter" simulationType="fixed"/>
          </ModelParameterGroup>
          <ModelParameterGroup cn="CN=Root,Model=New Model,Vector=Reactions[R31: Antioxidant enzyme degradation]" type="Reaction">
            <ModelParameter cn="CN=Root,Model=New Model,Vector=Reactions[R31: Antioxidant enzyme degradation],ParameterGroup=Parameters,Parameter=k1" value="0.10000000000000001" type="ReactionParameter" simulationType="fixed"/>
          </ModelParameterGroup>
        </ModelParameterGroup>
      </ModelParameterSet>
    </ListOfModelParameterSets>
    <StateTemplate>
      <StateTemplateVariable objectReference="Model_1"/>
      <StateTemplateVariable objectReference="Metabolite_7"/>
      <StateTemplateVariable objectReference="Metabolite_14"/>
      <StateTemplateVariable objectReference="Metabolite_0"/>
      <StateTemplateVariable objectReference="Metabolite_21"/>
      <StateTemplateVariable objectReference="Metabolite_24"/>
      <StateTemplateVariable objectReference="Metabolite_16"/>
      <StateTemplateVariable objectReference="Metabolite_18"/>
      <StateTemplateVariable objectReference="Metabolite_26"/>
      <StateTemplateVariable objectReference="Metabolite_9"/>
      <StateTemplateVariable objectReference="Metabolite_11"/>
      <StateTemplateVariable objectReference="Metabolite_2"/>
      <StateTemplateVariable objectReference="Metabolite_4"/>
      <StateTemplateVariable objectReference="Metabolite_32"/>
      <StateTemplateVariable objectReference="Metabolite_6"/>
      <StateTemplateVariable objectReference="Metabolite_13"/>
      <StateTemplateVariable objectReference="Metabolite_8"/>
      <StateTemplateVariable objectReference="Metabolite_29"/>
      <StateTemplateVariable objectReference="Metabolite_15"/>
      <StateTemplateVariable objectReference="Metabolite_5"/>
      <StateTemplateVariable objectReference="Metabolite_12"/>
      <StateTemplateVariable objectReference="Metabolite_3"/>
      <StateTemplateVariable objectReference="Metabolite_10"/>
      <StateTemplateVariable objectReference="Metabolite_1"/>
      <StateTemplateVariable objectReference="Metabolite_17"/>
      <StateTemplateVariable objectReference="Metabolite_19"/>
      <StateTemplateVariable objectReference="Metabolite_20"/>
      <StateTemplateVariable objectReference="Metabolite_22"/>
      <StateTemplateVariable objectReference="Metabolite_23"/>
      <StateTemplateVariable objectReference="Metabolite_25"/>
      <StateTemplateVariable objectReference="Metabolite_27"/>
      <StateTemplateVariable objectReference="Metabolite_28"/>
      <StateTemplateVariable objectReference="Metabolite_30"/>
      <StateTemplateVariable objectReference="Metabolite_31"/>
      <StateTemplateVariable objectReference="Metabolite_33"/>
      <StateTemplateVariable objectReference="Metabolite_34"/>
      <StateTemplateVariable objectReference="Metabolite_35"/>
      <StateTemplateVariable objectReference="Compartment_0"/>
    </StateTemplate>
    <InitialState type="initialState">
      0 6.02214179e+17 6.02214179e+17 6.02214179e+17 6.02214179e+17 6.02214179e+17 6.02214179e+17 2.1077496265000001e+22 6.02214179e+17 6.02214179e+17 6.02214179e+17 6.02214179e+17 6.02214179e+17 6.02214179e+17 6.02214179e+17 6.02214179e+17 6.02214179e+17 6.02214179e+17 6.02214179e+17 6.02214179e+17 6.02214179e+17 6.02214179e+17 6.02214179e+17 6.02214179e+17 6.02214179e+17 6.02214179e+17 6.02214179e+17 6.02214179e+17 6.02214179e+17 6.02214179e+17 6.02214179e+17 6.02214179e+17 6.02214179e+17 6.02214179e+17 6.02214179e+17 6.02214179e+17 6.02214179e+17 1 
    </InitialState>
  </Model>
  <ListOfTasks>
    <Task key="Task_15" name="Steady-State" type="steadyState" scheduled="false" updateModel="false">
      <Report reference="Report_11" target="" append="1" confirmOverwrite="1"/>
      <Problem>
        <Parameter name="JacobianRequested" type="bool" value="1"/>
        <Parameter name="StabilityAnalysisRequested" type="bool" value="1"/>
      </Problem>
      <Method name="Enhanced Newton" type="EnhancedNewton">
        <Parameter name="Resolution" type="unsignedFloat" value="1.0000000000000001e-09"/>
        <Parameter name="Derivation Factor" type="unsignedFloat" value="0.001"/>
        <Parameter name="Use Newton" type="bool" value="1"/>
        <Parameter name="Use Integration" type="bool" value="1"/>
        <Parameter name="Use Back Integration" type="bool" value="1"/>
        <Parameter name="Accept Negative Concentrations" type="bool" value="0"/>
        <Parameter name="Iteration Limit" type="unsignedInteger" value="50"/>
        <Parameter name="Maximum duration for forward integration" type="unsignedFloat" value="1000000000"/>
        <Parameter name="Maximum duration for backward integration" type="unsignedFloat" value="1000000"/>
        <Parameter name="Target Criterion" type="string" value="Distance and Rate"/>
      </Method>
    </Task>
    <Task key="Task_16" name="Time-Course" type="timeCourse" scheduled="false" updateModel="false">
      <Report reference="Report_21" target="" append="1" confirmOverwrite="1"/>
      <Problem>
        <Parameter name="AutomaticStepSize" type="bool" value="0"/>
        <Parameter name="StepNumber" type="unsignedInteger" value="20"/>
        <Parameter name="StepSize" type="float" value="105.26300000000001"/>
        <Parameter name="Duration" type="float" value="2000"/>
        <Parameter name="TimeSeriesRequested" type="bool" value="0"/>
        <Parameter name="OutputStartTime" type="float" value="0"/>
        <Parameter name="Output Event" type="bool" value="0"/>
        <Parameter name="Start in Steady State" type="bool" value="0"/>
        <Parameter name="Use Values" type="bool" value="0"/>
        <Parameter name="Values" type="string" value=""/>
        <Parameter name="Continue on Simultaneous Events" type="bool" value="0"/>
      </Problem>
      <Method name="Deterministic (LSODA)" type="Deterministic(LSODA)">
        <Parameter name="Integrate Reduced Model" type="bool" value="0"/>
        <Parameter name="Relative Tolerance" type="unsignedFloat" value="9.9999999999999995e-07"/>
        <Parameter name="Absolute Tolerance" type="unsignedFloat" value="9.9999999999999998e-13"/>
        <Parameter name="Max Internal Steps" type="unsignedInteger" value="10000"/>
        <Parameter name="Max Internal Step Size" type="unsignedFloat" value="0"/>
      </Method>
    </Task>
    <Task key="Task_17" name="Scan" type="scan" scheduled="false" updateModel="false">
      <Problem>
        <Parameter name="Subtask" type="unsignedInteger" value="1"/>
        <ParameterGroup name="ScanItems">
        </ParameterGroup>
        <Parameter name="Output in subtask" type="bool" value="1"/>
        <Parameter name="Adjust initial conditions" type="bool" value="0"/>
        <Parameter name="Continue on Error" type="bool" value="0"/>
      </Problem>
      <Method name="Scan Framework" type="ScanFramework">
      </Method>
    </Task>
    <Task key="Task_18" name="Elementary Flux Modes" type="fluxMode" scheduled="false" updateModel="false">
      <Report reference="Report_12" target="" append="1" confirmOverwrite="1"/>
      <Problem>
      </Problem>
      <Method name="EFM Algorithm" type="EFMAlgorithm">
      </Method>
    </Task>
    <Task key="Task_19" name="Optimization" type="optimization" scheduled="false" updateModel="false">
      <Report reference="Report_13" target="" append="1" confirmOverwrite="1"/>
      <Problem>
        <Parameter name="Subtask" type="cn" value="CN=Root,Vector=TaskList[Steady-State]"/>
        <ParameterText name="ObjectiveExpression" type="expression">
          
        </ParameterText>
        <Parameter name="Maximize" type="bool" value="0"/>
        <Parameter name="Randomize Start Values" type="bool" value="0"/>
        <Parameter name="Calculate Statistics" type="bool" value="1"/>
        <ParameterGroup name="OptimizationItemList">
        </ParameterGroup>
        <ParameterGroup name="OptimizationConstraintList">
        </ParameterGroup>
      </Problem>
      <Method name="Random Search" type="RandomSearch">
        <Parameter name="Log Verbosity" type="unsignedInteger" value="0"/>
        <Parameter name="Number of Iterations" type="unsignedInteger" value="100000"/>
        <Parameter name="Random Number Generator" type="unsignedInteger" value="1"/>
        <Parameter name="Seed" type="unsignedInteger" value="0"/>
      </Method>
    </Task>
    <Task key="Task_20" name="Parameter Estimation" type="parameterFitting" scheduled="false" updateModel="false">
      <Report reference="Report_14" target="" append="1" confirmOverwrite="1"/>
      <Problem>
        <Parameter name="Maximize" type="bool" value="0"/>
        <Parameter name="Randomize Start Values" type="bool" value="0"/>
        <Parameter name="Calculate Statistics" type="bool" value="1"/>
        <ParameterGroup name="OptimizationItemList">
        </ParameterGroup>
        <ParameterGroup name="OptimizationConstraintList">
        </ParameterGroup>
        <Parameter name="Steady-State" type="cn" value="CN=Root,Vector=TaskList[Steady-State]"/>
        <Parameter name="Time-Course" type="cn" value="CN=Root,Vector=TaskList[Time-Course]"/>
        <Parameter name="Create Parameter Sets" type="bool" value="0"/>
        <ParameterGroup name="Experiment Set">
        </ParameterGroup>
        <ParameterGroup name="Validation Set">
          <Parameter name="Weight" type="unsignedFloat" value="1"/>
          <Parameter name="Threshold" type="unsignedInteger" value="5"/>
        </ParameterGroup>
      </Problem>
      <Method name="Evolutionary Programming" type="EvolutionaryProgram">
        <Parameter name="Log Verbosity" type="unsignedInteger" value="0"/>
        <Parameter name="Number of Generations" type="unsignedInteger" value="200"/>
        <Parameter name="Population Size" type="unsignedInteger" value="20"/>
        <Parameter name="Random Number Generator" type="unsignedInteger" value="1"/>
        <Parameter name="Seed" type="unsignedInteger" value="0"/>
        <Parameter name="Stop after # Stalled Generations" type="unsignedInteger" value="0"/>
      </Method>
    </Task>
    <Task key="Task_21" name="Metabolic Control Analysis" type="metabolicControlAnalysis" scheduled="false" updateModel="false">
      <Report reference="Report_15" target="" append="1" confirmOverwrite="1"/>
      <Problem>
        <Parameter name="Steady-State" type="key" value="Task_15"/>
      </Problem>
      <Method name="MCA Method (Reder)" type="MCAMethod(Reder)">
        <Parameter name="Modulation Factor" type="unsignedFloat" value="1.0000000000000001e-09"/>
        <Parameter name="Use Reder" type="bool" value="1"/>
        <Parameter name="Use Smallbone" type="bool" value="1"/>
      </Method>
    </Task>
    <Task key="Task_22" name="Lyapunov Exponents" type="lyapunovExponents" scheduled="false" updateModel="false">
      <Report reference="Report_16" target="" append="1" confirmOverwrite="1"/>
      <Problem>
        <Parameter name="ExponentNumber" type="unsignedInteger" value="3"/>
        <Parameter name="DivergenceRequested" type="bool" value="1"/>
        <Parameter name="TransientTime" type="float" value="0"/>
      </Problem>
      <Method name="Wolf Method" type="WolfMethod">
        <Parameter name="Orthonormalization Interval" type="unsignedFloat" value="1"/>
        <Parameter name="Overall time" type="unsignedFloat" value="1000"/>
        <Parameter name="Relative Tolerance" type="unsignedFloat" value="9.9999999999999995e-07"/>
        <Parameter name="Absolute Tolerance" type="unsignedFloat" value="9.9999999999999998e-13"/>
        <Parameter name="Max Internal Steps" type="unsignedInteger" value="10000"/>
      </Method>
    </Task>
    <Task key="Task_23" name="Time Scale Separation Analysis" type="timeScaleSeparationAnalysis" scheduled="false" updateModel="false">
      <Report reference="Report_17" target="" append="1" confirmOverwrite="1"/>
      <Problem>
        <Parameter name="StepNumber" type="unsignedInteger" value="100"/>
        <Parameter name="StepSize" type="float" value="0.01"/>
        <Parameter name="Duration" type="float" value="1"/>
        <Parameter name="TimeSeriesRequested" type="bool" value="1"/>
        <Parameter name="OutputStartTime" type="float" value="0"/>
      </Problem>
      <Method name="ILDM (LSODA,Deuflhard)" type="TimeScaleSeparation(ILDM,Deuflhard)">
        <Parameter name="Deuflhard Tolerance" type="unsignedFloat" value="9.9999999999999995e-07"/>
      </Method>
    </Task>
    <Task key="Task_24" name="Sensitivities" type="sensitivities" scheduled="false" updateModel="false">
      <Report reference="Report_18" target="" append="1" confirmOverwrite="1"/>
      <Problem>
        <Parameter name="SubtaskType" type="unsignedInteger" value="1"/>
        <ParameterGroup name="TargetFunctions">
          <Parameter name="SingleObject" type="cn" value=""/>
          <Parameter name="ObjectListType" type="unsignedInteger" value="7"/>
        </ParameterGroup>
        <ParameterGroup name="ListOfVariables">
          <ParameterGroup name="Variables">
            <Parameter name="SingleObject" type="cn" value=""/>
            <Parameter name="ObjectListType" type="unsignedInteger" value="41"/>
          </ParameterGroup>
          <ParameterGroup name="Variables">
            <Parameter name="SingleObject" type="cn" value=""/>
            <Parameter name="ObjectListType" type="unsignedInteger" value="0"/>
          </ParameterGroup>
        </ParameterGroup>
      </Problem>
      <Method name="Sensitivities Method" type="SensitivitiesMethod">
        <Parameter name="Delta factor" type="unsignedFloat" value="0.001"/>
        <Parameter name="Delta minimum" type="unsignedFloat" value="9.9999999999999998e-13"/>
      </Method>
    </Task>
    <Task key="Task_25" name="Moieties" type="moieties" scheduled="false" updateModel="false">
      <Report reference="Report_20" target="" append="1" confirmOverwrite="1"/>
      <Problem>
      </Problem>
      <Method name="Householder Reduction" type="Householder">
      </Method>
    </Task>
    <Task key="Task_26" name="Cross Section" type="crosssection" scheduled="false" updateModel="false">
      <Problem>
        <Parameter name="AutomaticStepSize" type="bool" value="0"/>
        <Parameter name="StepNumber" type="unsignedInteger" value="100"/>
        <Parameter name="StepSize" type="float" value="0.01"/>
        <Parameter name="Duration" type="float" value="1"/>
        <Parameter name="TimeSeriesRequested" type="bool" value="1"/>
        <Parameter name="OutputStartTime" type="float" value="0"/>
        <Parameter name="Output Event" type="bool" value="0"/>
        <Parameter name="Start in Steady State" type="bool" value="0"/>
        <Parameter name="Use Values" type="bool" value="0"/>
        <Parameter name="Values" type="string" value=""/>
        <Parameter name="LimitCrossings" type="bool" value="0"/>
        <Parameter name="NumCrossingsLimit" type="unsignedInteger" value="0"/>
        <Parameter name="LimitOutTime" type="bool" value="0"/>
        <Parameter name="LimitOutCrossings" type="bool" value="0"/>
        <Parameter name="PositiveDirection" type="bool" value="1"/>
        <Parameter name="NumOutCrossingsLimit" type="unsignedInteger" value="0"/>
        <Parameter name="LimitUntilConvergence" type="bool" value="0"/>
        <Parameter name="ConvergenceTolerance" type="float" value="0"/>
        <Parameter name="Threshold" type="float" value="0"/>
        <Parameter name="DelayOutputUntilConvergence" type="bool" value="0"/>
        <Parameter name="OutputConvergenceTolerance" type="float" value="0"/>
        <ParameterText name="TriggerExpression" type="expression">
          
        </ParameterText>
        <Parameter name="SingleVariable" type="cn" value=""/>
        <Parameter name="Continue on Simultaneous Events" type="bool" value="0"/>
      </Problem>
      <Method name="Deterministic (LSODA)" type="Deterministic(LSODA)">
        <Parameter name="Integrate Reduced Model" type="bool" value="0"/>
        <Parameter name="Relative Tolerance" type="unsignedFloat" value="9.9999999999999995e-07"/>
        <Parameter name="Absolute Tolerance" type="unsignedFloat" value="9.9999999999999998e-13"/>
        <Parameter name="Max Internal Steps" type="unsignedInteger" value="10000"/>
        <Parameter name="Max Internal Step Size" type="unsignedFloat" value="0"/>
      </Method>
    </Task>
    <Task key="Task_27" name="Linear Noise Approximation" type="linearNoiseApproximation" scheduled="false" updateModel="false">
      <Report reference="Report_19" target="" append="1" confirmOverwrite="1"/>
      <Problem>
        <Parameter name="Steady-State" type="key" value="Task_15"/>
      </Problem>
      <Method name="Linear Noise Approximation" type="LinearNoiseApproximation">
      </Method>
    </Task>
    <Task key="Task_28" name="Time-Course Sensitivities" type="timeSensitivities" scheduled="false" updateModel="false">
      <Problem>
        <Parameter name="AutomaticStepSize" type="bool" value="0"/>
        <Parameter name="StepNumber" type="unsignedInteger" value="100"/>
        <Parameter name="StepSize" type="float" value="0.01"/>
        <Parameter name="Duration" type="float" value="1"/>
        <Parameter name="TimeSeriesRequested" type="bool" value="1"/>
        <Parameter name="OutputStartTime" type="float" value="0"/>
        <Parameter name="Output Event" type="bool" value="0"/>
        <Parameter name="Start in Steady State" type="bool" value="0"/>
        <Parameter name="Use Values" type="bool" value="0"/>
        <Parameter name="Values" type="string" value=""/>
        <ParameterGroup name="ListOfParameters">
        </ParameterGroup>
        <ParameterGroup name="ListOfTargets">
        </ParameterGroup>
      </Problem>
      <Method name="LSODA Sensitivities" type="Sensitivities(LSODA)">
        <Parameter name="Integrate Reduced Model" type="bool" value="0"/>
        <Parameter name="Relative Tolerance" type="unsignedFloat" value="9.9999999999999995e-07"/>
        <Parameter name="Absolute Tolerance" type="unsignedFloat" value="9.9999999999999998e-13"/>
        <Parameter name="Max Internal Steps" type="unsignedInteger" value="10000"/>
        <Parameter name="Max Internal Step Size" type="unsignedFloat" value="0"/>
      </Method>
    </Task>
  </ListOfTasks>
  <ListOfReports>
    <Report key="Report_11" name="Steady-State" taskType="steadyState" separator="&#x09;" precision="6">
      <Comment>
        Automatically generated report.
      </Comment>
      <Footer>
        <Object cn="CN=Root,Vector=TaskList[Steady-State]"/>
      </Footer>
    </Report>
    <Report key="Report_12" name="Elementary Flux Modes" taskType="fluxMode" separator="&#x09;" precision="6">
      <Comment>
        Automatically generated report.
      </Comment>
      <Footer>
        <Object cn="CN=Root,Vector=TaskList[Elementary Flux Modes],Object=Result"/>
      </Footer>
    </Report>
    <Report key="Report_13" name="Optimization" taskType="optimization" separator="&#x09;" precision="6">
      <Comment>
        Automatically generated report.
      </Comment>
      <Header>
        <Object cn="CN=Root,Vector=TaskList[Optimization],Object=Description"/>
        <Object cn="String=\[Function Evaluations\]"/>
        <Object cn="Separator=&#x09;"/>
        <Object cn="String=\[Best Value\]"/>
        <Object cn="Separator=&#x09;"/>
        <Object cn="String=\[Best Parameters\]"/>
      </Header>
      <Body>
        <Object cn="CN=Root,Vector=TaskList[Optimization],Problem=Optimization,Reference=Function Evaluations"/>
        <Object cn="Separator=&#x09;"/>
        <Object cn="CN=Root,Vector=TaskList[Optimization],Problem=Optimization,Reference=Best Value"/>
        <Object cn="Separator=&#x09;"/>
        <Object cn="CN=Root,Vector=TaskList[Optimization],Problem=Optimization,Reference=Best Parameters"/>
      </Body>
      <Footer>
        <Object cn="String=&#x0a;"/>
        <Object cn="CN=Root,Vector=TaskList[Optimization],Object=Result"/>
      </Footer>
    </Report>
    <Report key="Report_14" name="Parameter Estimation" taskType="parameterFitting" separator="&#x09;" precision="6">
      <Comment>
        Automatically generated report.
      </Comment>
      <Header>
        <Object cn="CN=Root,Vector=TaskList[Parameter Estimation],Object=Description"/>
        <Object cn="String=\[Function Evaluations\]"/>
        <Object cn="Separator=&#x09;"/>
        <Object cn="String=\[Best Value\]"/>
        <Object cn="Separator=&#x09;"/>
        <Object cn="String=\[Best Parameters\]"/>
      </Header>
      <Body>
        <Object cn="CN=Root,Vector=TaskList[Parameter Estimation],Problem=Parameter Estimation,Reference=Function Evaluations"/>
        <Object cn="Separator=&#x09;"/>
        <Object cn="CN=Root,Vector=TaskList[Parameter Estimation],Problem=Parameter Estimation,Reference=Best Value"/>
        <Object cn="Separator=&#x09;"/>
        <Object cn="CN=Root,Vector=TaskList[Parameter Estimation],Problem=Parameter Estimation,Reference=Best Parameters"/>
      </Body>
      <Footer>
        <Object cn="String=&#x0a;"/>
        <Object cn="CN=Root,Vector=TaskList[Parameter Estimation],Object=Result"/>
      </Footer>
    </Report>
    <Report key="Report_15" name="Metabolic Control Analysis" taskType="metabolicControlAnalysis" separator="&#x09;" precision="6">
      <Comment>
        Automatically generated report.
      </Comment>
      <Header>
        <Object cn="CN=Root,Vector=TaskList[Metabolic Control Analysis],Object=Description"/>
      </Header>
      <Footer>
        <Object cn="String=&#x0a;"/>
        <Object cn="CN=Root,Vector=TaskList[Metabolic Control Analysis],Object=Result"/>
      </Footer>
    </Report>
    <Report key="Report_16" name="Lyapunov Exponents" taskType="lyapunovExponents" separator="&#x09;" precision="6">
      <Comment>
        Automatically generated report.
      </Comment>
      <Header>
        <Object cn="CN=Root,Vector=TaskList[Lyapunov Exponents],Object=Description"/>
      </Header>
      <Footer>
        <Object cn="String=&#x0a;"/>
        <Object cn="CN=Root,Vector=TaskList[Lyapunov Exponents],Object=Result"/>
      </Footer>
    </Report>
    <Report key="Report_17" name="Time Scale Separation Analysis" taskType="timeScaleSeparationAnalysis" separator="&#x09;" precision="6">
      <Comment>
        Automatically generated report.
      </Comment>
      <Header>
        <Object cn="CN=Root,Vector=TaskList[Time Scale Separation Analysis],Object=Description"/>
      </Header>
      <Footer>
        <Object cn="String=&#x0a;"/>
        <Object cn="CN=Root,Vector=TaskList[Time Scale Separation Analysis],Object=Result"/>
      </Footer>
    </Report>
    <Report key="Report_18" name="Sensitivities" taskType="sensitivities" separator="&#x09;" precision="6">
      <Comment>
        Automatically generated report.
      </Comment>
      <Header>
        <Object cn="CN=Root,Vector=TaskList[Sensitivities],Object=Description"/>
      </Header>
      <Footer>
        <Object cn="String=&#x0a;"/>
        <Object cn="CN=Root,Vector=TaskList[Sensitivities],Object=Result"/>
      </Footer>
    </Report>
    <Report key="Report_19" name="Linear Noise Approximation" taskType="linearNoiseApproximation" separator="&#x09;" precision="6">
      <Comment>
        Automatically generated report.
      </Comment>
      <Header>
        <Object cn="CN=Root,Vector=TaskList[Linear Noise Approximation],Object=Description"/>
      </Header>
      <Footer>
        <Object cn="String=&#x0a;"/>
        <Object cn="CN=Root,Vector=TaskList[Linear Noise Approximation],Object=Result"/>
      </Footer>
    </Report>
    <Report key="Report_20" name="Moieties" taskType="moieties" separator="&#x09;" precision="6">
      <Comment>
        Automatically generated report.
      </Comment>
      <Header>
        <Object cn="CN=Root,Vector=TaskList[Moieties],Object=Description"/>
      </Header>
      <Footer>
        <Object cn="String=&#x0a;"/>
        <Object cn="CN=Root,Vector=TaskList[Moieties],Object=Result"/>
      </Footer>
    </Report>
    <Report key="Report_21" name="Time-Course" taskType="timeCourse" separator="&#x09;" precision="6">
      <Comment>
        Automatically generated report.
      </Comment>
      <Header>
        <Object cn="CN=Root,Vector=TaskList[Time-Course],Object=Description"/>
      </Header>
      <Footer>
        <Object cn="CN=Root,Vector=TaskList[Time-Course],Object=Result"/>
      </Footer>
    </Report>
  </ListOfReports>
  <ListOfPlots>
    <PlotSpecification name="Concentrations, Volumes, and Global Quantity Values" type="Plot2D" active="1" taskTypes="">
      <Parameter name="log X" type="bool" value="0"/>
      <Parameter name="log Y" type="bool" value="0"/>
      <ListOfPlotItems>
        <PlotItem name="[ACoA]" type="Curve2D">
          <Parameter name="Line type" type="unsignedInteger" value="0"/>
          <Parameter name="Line subtype" type="unsignedInteger" value="0"/>
          <Parameter name="Line width" type="unsignedFloat" value="1"/>
          <Parameter name="Symbol subtype" type="unsignedInteger" value="0"/>
          <Parameter name="Color" type="string" value="auto"/>
          <Parameter name="Recording Activity" type="string" value="during"/>
          <ListOfChannels>
            <ChannelSpec cn="CN=Root,Model=New Model,Reference=Time"/>
            <ChannelSpec cn="CN=Root,Model=New Model,Vector=Compartments[compartment],Vector=Metabolites[ACoA],Reference=Concentration"/>
          </ListOfChannels>
        </PlotItem>
        <PlotItem name="[AACoA]" type="Curve2D">
          <Parameter name="Line type" type="unsignedInteger" value="0"/>
          <Parameter name="Line subtype" type="unsignedInteger" value="0"/>
          <Parameter name="Line width" type="unsignedFloat" value="1"/>
          <Parameter name="Symbol subtype" type="unsignedInteger" value="0"/>
          <Parameter name="Color" type="string" value="auto"/>
          <Parameter name="Recording Activity" type="string" value="during"/>
          <ListOfChannels>
            <ChannelSpec cn="CN=Root,Model=New Model,Reference=Time"/>
            <ChannelSpec cn="CN=Root,Model=New Model,Vector=Compartments[compartment],Vector=Metabolites[AACoA],Reference=Concentration"/>
          </ListOfChannels>
        </PlotItem>
        <PlotItem name="[HMGCoA]" type="Curve2D">
          <Parameter name="Line type" type="unsignedInteger" value="0"/>
          <Parameter name="Line subtype" type="unsignedInteger" value="0"/>
          <Parameter name="Line width" type="unsignedFloat" value="1"/>
          <Parameter name="Symbol subtype" type="unsignedInteger" value="0"/>
          <Parameter name="Color" type="string" value="auto"/>
          <Parameter name="Recording Activity" type="string" value="during"/>
          <ListOfChannels>
            <ChannelSpec cn="CN=Root,Model=New Model,Reference=Time"/>
            <ChannelSpec cn="CN=Root,Model=New Model,Vector=Compartments[compartment],Vector=Metabolites[HMGCoA],Reference=Concentration"/>
          </ListOfChannels>
        </PlotItem>
        <PlotItem name="[MV]" type="Curve2D">
          <Parameter name="Line type" type="unsignedInteger" value="0"/>
          <Parameter name="Line subtype" type="unsignedInteger" value="0"/>
          <Parameter name="Line width" type="unsignedFloat" value="1"/>
          <Parameter name="Symbol subtype" type="unsignedInteger" value="0"/>
          <Parameter name="Color" type="string" value="auto"/>
          <Parameter name="Recording Activity" type="string" value="during"/>
          <ListOfChannels>
            <ChannelSpec cn="CN=Root,Model=New Model,Reference=Time"/>
            <ChannelSpec cn="CN=Root,Model=New Model,Vector=Compartments[compartment],Vector=Metabolites[MV],Reference=Concentration"/>
          </ListOfChannels>
        </PlotItem>
        <PlotItem name="[MV5P]" type="Curve2D">
          <Parameter name="Line type" type="unsignedInteger" value="0"/>
          <Parameter name="Line subtype" type="unsignedInteger" value="0"/>
          <Parameter name="Line width" type="unsignedFloat" value="1"/>
          <Parameter name="Symbol subtype" type="unsignedInteger" value="0"/>
          <Parameter name="Color" type="string" value="auto"/>
          <Parameter name="Recording Activity" type="string" value="during"/>
          <ListOfChannels>
            <ChannelSpec cn="CN=Root,Model=New Model,Reference=Time"/>
            <ChannelSpec cn="CN=Root,Model=New Model,Vector=Compartments[compartment],Vector=Metabolites[MV5P],Reference=Concentration"/>
          </ListOfChannels>
        </PlotItem>
        <PlotItem name="[MV5PP]" type="Curve2D">
          <Parameter name="Line type" type="unsignedInteger" value="0"/>
          <Parameter name="Line subtype" type="unsignedInteger" value="0"/>
          <Parameter name="Line width" type="unsignedFloat" value="1"/>
          <Parameter name="Symbol subtype" type="unsignedInteger" value="0"/>
          <Parameter name="Color" type="string" value="auto"/>
          <Parameter name="Recording Activity" type="string" value="during"/>
          <ListOfChannels>
            <ChannelSpec cn="CN=Root,Model=New Model,Reference=Time"/>
            <ChannelSpec cn="CN=Root,Model=New Model,Vector=Compartments[compartment],Vector=Metabolites[MV5PP],Reference=Concentration"/>
          </ListOfChannels>
        </PlotItem>
        <PlotItem name="[IPP]" type="Curve2D">
          <Parameter name="Line type" type="unsignedInteger" value="0"/>
          <Parameter name="Line subtype" type="unsignedInteger" value="0"/>
          <Parameter name="Line width" type="unsignedFloat" value="1"/>
          <Parameter name="Symbol subtype" type="unsignedInteger" value="0"/>
          <Parameter name="Color" type="string" value="auto"/>
          <Parameter name="Recording Activity" type="string" value="during"/>
          <ListOfChannels>
            <ChannelSpec cn="CN=Root,Model=New Model,Reference=Time"/>
            <ChannelSpec cn="CN=Root,Model=New Model,Vector=Compartments[compartment],Vector=Metabolites[IPP],Reference=Concentration"/>
          </ListOfChannels>
        </PlotItem>
        <PlotItem name="[DMAPP]" type="Curve2D">
          <Parameter name="Line type" type="unsignedInteger" value="0"/>
          <Parameter name="Line subtype" type="unsignedInteger" value="0"/>
          <Parameter name="Line width" type="unsignedFloat" value="1"/>
          <Parameter name="Symbol subtype" type="unsignedInteger" value="0"/>
          <Parameter name="Color" type="string" value="auto"/>
          <Parameter name="Recording Activity" type="string" value="during"/>
          <ListOfChannels>
            <ChannelSpec cn="CN=Root,Model=New Model,Reference=Time"/>
            <ChannelSpec cn="CN=Root,Model=New Model,Vector=Compartments[compartment],Vector=Metabolites[DMAPP],Reference=Concentration"/>
          </ListOfChannels>
        </PlotItem>
        <PlotItem name="[GPP]" type="Curve2D">
          <Parameter name="Line type" type="unsignedInteger" value="0"/>
          <Parameter name="Line subtype" type="unsignedInteger" value="0"/>
          <Parameter name="Line width" type="unsignedFloat" value="1"/>
          <Parameter name="Symbol subtype" type="unsignedInteger" value="0"/>
          <Parameter name="Color" type="string" value="auto"/>
          <Parameter name="Recording Activity" type="string" value="during"/>
          <ListOfChannels>
            <ChannelSpec cn="CN=Root,Model=New Model,Reference=Time"/>
            <ChannelSpec cn="CN=Root,Model=New Model,Vector=Compartments[compartment],Vector=Metabolites[GPP],Reference=Concentration"/>
          </ListOfChannels>
        </PlotItem>
        <PlotItem name="[FPP]" type="Curve2D">
          <Parameter name="Line type" type="unsignedInteger" value="0"/>
          <Parameter name="Line subtype" type="unsignedInteger" value="0"/>
          <Parameter name="Line width" type="unsignedFloat" value="1"/>
          <Parameter name="Symbol subtype" type="unsignedInteger" value="0"/>
          <Parameter name="Color" type="string" value="auto"/>
          <Parameter name="Recording Activity" type="string" value="during"/>
          <ListOfChannels>
            <ChannelSpec cn="CN=Root,Model=New Model,Reference=Time"/>
            <ChannelSpec cn="CN=Root,Model=New Model,Vector=Compartments[compartment],Vector=Metabolites[FPP],Reference=Concentration"/>
          </ListOfChannels>
        </PlotItem>
        <PlotItem name="[SQ]" type="Curve2D">
          <Parameter name="Line type" type="unsignedInteger" value="0"/>
          <Parameter name="Line subtype" type="unsignedInteger" value="0"/>
          <Parameter name="Line width" type="unsignedFloat" value="1"/>
          <Parameter name="Symbol subtype" type="unsignedInteger" value="0"/>
          <Parameter name="Color" type="string" value="auto"/>
          <Parameter name="Recording Activity" type="string" value="during"/>
          <ListOfChannels>
            <ChannelSpec cn="CN=Root,Model=New Model,Reference=Time"/>
            <ChannelSpec cn="CN=Root,Model=New Model,Vector=Compartments[compartment],Vector=Metabolites[SQ],Reference=Concentration"/>
          </ListOfChannels>
        </PlotItem>
        <PlotItem name="[SQE]" type="Curve2D">
          <Parameter name="Line type" type="unsignedInteger" value="0"/>
          <Parameter name="Line subtype" type="unsignedInteger" value="0"/>
          <Parameter name="Line width" type="unsignedFloat" value="1"/>
          <Parameter name="Symbol subtype" type="unsignedInteger" value="0"/>
          <Parameter name="Color" type="string" value="auto"/>
          <Parameter name="Recording Activity" type="string" value="during"/>
          <ListOfChannels>
            <ChannelSpec cn="CN=Root,Model=New Model,Reference=Time"/>
            <ChannelSpec cn="CN=Root,Model=New Model,Vector=Compartments[compartment],Vector=Metabolites[SQE],Reference=Concentration"/>
          </ListOfChannels>
        </PlotItem>
        <PlotItem name="[LAN]" type="Curve2D">
          <Parameter name="Line type" type="unsignedInteger" value="0"/>
          <Parameter name="Line subtype" type="unsignedInteger" value="0"/>
          <Parameter name="Line width" type="unsignedFloat" value="1"/>
          <Parameter name="Symbol subtype" type="unsignedInteger" value="0"/>
          <Parameter name="Color" type="string" value="auto"/>
          <Parameter name="Recording Activity" type="string" value="during"/>
          <ListOfChannels>
            <ChannelSpec cn="CN=Root,Model=New Model,Reference=Time"/>
            <ChannelSpec cn="CN=Root,Model=New Model,Vector=Compartments[compartment],Vector=Metabolites[LAN],Reference=Concentration"/>
          </ListOfChannels>
        </PlotItem>
        <PlotItem name="[FC]" type="Curve2D">
          <Parameter name="Line type" type="unsignedInteger" value="0"/>
          <Parameter name="Line subtype" type="unsignedInteger" value="0"/>
          <Parameter name="Line width" type="unsignedFloat" value="1"/>
          <Parameter name="Symbol subtype" type="unsignedInteger" value="0"/>
          <Parameter name="Color" type="string" value="auto"/>
          <Parameter name="Recording Activity" type="string" value="during"/>
          <ListOfChannels>
            <ChannelSpec cn="CN=Root,Model=New Model,Reference=Time"/>
            <ChannelSpec cn="CN=Root,Model=New Model,Vector=Compartments[compartment],Vector=Metabolites[FC],Reference=Concentration"/>
          </ListOfChannels>
        </PlotItem>
        <PlotItem name="[CE]" type="Curve2D">
          <Parameter name="Line type" type="unsignedInteger" value="0"/>
          <Parameter name="Line subtype" type="unsignedInteger" value="0"/>
          <Parameter name="Line width" type="unsignedFloat" value="1"/>
          <Parameter name="Symbol subtype" type="unsignedInteger" value="0"/>
          <Parameter name="Color" type="string" value="auto"/>
          <Parameter name="Recording Activity" type="string" value="during"/>
          <ListOfChannels>
            <ChannelSpec cn="CN=Root,Model=New Model,Reference=Time"/>
            <ChannelSpec cn="CN=Root,Model=New Model,Vector=Compartments[compartment],Vector=Metabolites[CE],Reference=Concentration"/>
          </ListOfChannels>
        </PlotItem>
        <PlotItem name="[LDLC]" type="Curve2D">
          <Parameter name="Line type" type="unsignedInteger" value="0"/>
          <Parameter name="Line subtype" type="unsignedInteger" value="0"/>
          <Parameter name="Line width" type="unsignedFloat" value="1"/>
          <Parameter name="Symbol subtype" type="unsignedInteger" value="0"/>
          <Parameter name="Color" type="string" value="auto"/>
          <Parameter name="Recording Activity" type="string" value="during"/>
          <ListOfChannels>
            <ChannelSpec cn="CN=Root,Model=New Model,Reference=Time"/>
            <ChannelSpec cn="CN=Root,Model=New Model,Vector=Compartments[compartment],Vector=Metabolites[LDLC],Reference=Concentration"/>
          </ListOfChannels>
        </PlotItem>
        <PlotItem name="[LDLR]" type="Curve2D">
          <Parameter name="Line type" type="unsignedInteger" value="0"/>
          <Parameter name="Line subtype" type="unsignedInteger" value="0"/>
          <Parameter name="Line width" type="unsignedFloat" value="1"/>
          <Parameter name="Symbol subtype" type="unsignedInteger" value="0"/>
          <Parameter name="Color" type="string" value="auto"/>
          <Parameter name="Recording Activity" type="string" value="during"/>
          <ListOfChannels>
            <ChannelSpec cn="CN=Root,Model=New Model,Reference=Time"/>
            <ChannelSpec cn="CN=Root,Model=New Model,Vector=Compartments[compartment],Vector=Metabolites[LDLR],Reference=Concentration"/>
          </ListOfChannels>
        </PlotItem>
        <PlotItem name="[SREBP2]" type="Curve2D">
          <Parameter name="Line type" type="unsignedInteger" value="0"/>
          <Parameter name="Line subtype" type="unsignedInteger" value="0"/>
          <Parameter name="Line width" type="unsignedFloat" value="1"/>
          <Parameter name="Symbol subtype" type="unsignedInteger" value="0"/>
          <Parameter name="Color" type="string" value="auto"/>
          <Parameter name="Recording Activity" type="string" value="during"/>
          <ListOfChannels>
            <ChannelSpec cn="CN=Root,Model=New Model,Reference=Time"/>
            <ChannelSpec cn="CN=Root,Model=New Model,Vector=Compartments[compartment],Vector=Metabolites[SREBP2],Reference=Concentration"/>
          </ListOfChannels>
        </PlotItem>
        <PlotItem name="[AOX]" type="Curve2D">
          <Parameter name="Line type" type="unsignedInteger" value="0"/>
          <Parameter name="Line subtype" type="unsignedInteger" value="0"/>
          <Parameter name="Line width" type="unsignedFloat" value="1"/>
          <Parameter name="Symbol subtype" type="unsignedInteger" value="0"/>
          <Parameter name="Color" type="string" value="auto"/>
          <Parameter name="Recording Activity" type="string" value="during"/>
          <ListOfChannels>
            <ChannelSpec cn="CN=Root,Model=New Model,Reference=Time"/>
            <ChannelSpec cn="CN=Root,Model=New Model,Vector=Compartments[compartment],Vector=Metabolites[AOX],Reference=Concentration"/>
          </ListOfChannels>
        </PlotItem>
        <PlotItem name="[ROS]" type="Curve2D">
          <Parameter name="Line type" type="unsignedInteger" value="0"/>
          <Parameter name="Line subtype" type="unsignedInteger" value="0"/>
          <Parameter name="Line width" type="unsignedFloat" value="1"/>
          <Parameter name="Symbol subtype" type="unsignedInteger" value="0"/>
          <Parameter name="Color" type="string" value="auto"/>
          <Parameter name="Recording Activity" type="string" value="during"/>
          <ListOfChannels>
            <ChannelSpec cn="CN=Root,Model=New Model,Reference=Time"/>
            <ChannelSpec cn="CN=Root,Model=New Model,Vector=Compartments[compartment],Vector=Metabolites[ROS],Reference=Concentration"/>
          </ListOfChannels>
        </PlotItem>
        <PlotItem name="[HMGCoAR]" type="Curve2D">
          <Parameter name="Line type" type="unsignedInteger" value="0"/>
          <Parameter name="Line subtype" type="unsignedInteger" value="0"/>
          <Parameter name="Line width" type="unsignedFloat" value="1"/>
          <Parameter name="Symbol subtype" type="unsignedInteger" value="0"/>
          <Parameter name="Color" type="string" value="auto"/>
          <Parameter name="Recording Activity" type="string" value="during"/>
          <ListOfChannels>
            <ChannelSpec cn="CN=Root,Model=New Model,Reference=Time"/>
            <ChannelSpec cn="CN=Root,Model=New Model,Vector=Compartments[compartment],Vector=Metabolites[HMGCoAR],Reference=Concentration"/>
          </ListOfChannels>
        </PlotItem>
        <PlotItem name="[ACAT2]" type="Curve2D">
          <Parameter name="Line type" type="unsignedInteger" value="0"/>
          <Parameter name="Line subtype" type="unsignedInteger" value="0"/>
          <Parameter name="Line width" type="unsignedFloat" value="1"/>
          <Parameter name="Symbol subtype" type="unsignedInteger" value="0"/>
          <Parameter name="Color" type="string" value="auto"/>
          <Parameter name="Recording Activity" type="string" value="during"/>
          <ListOfChannels>
            <ChannelSpec cn="CN=Root,Model=New Model,Reference=Time"/>
            <ChannelSpec cn="CN=Root,Model=New Model,Vector=Compartments[compartment],Vector=Metabolites[ACAT2],Reference=Concentration"/>
          </ListOfChannels>
        </PlotItem>
        <PlotItem name="[dAOX]" type="Curve2D">
          <Parameter name="Line type" type="unsignedInteger" value="0"/>
          <Parameter name="Line subtype" type="unsignedInteger" value="0"/>
          <Parameter name="Line width" type="unsignedFloat" value="1"/>
          <Parameter name="Symbol subtype" type="unsignedInteger" value="0"/>
          <Parameter name="Color" type="string" value="auto"/>
          <Parameter name="Recording Activity" type="string" value="during"/>
          <ListOfChannels>
            <ChannelSpec cn="CN=Root,Model=New Model,Reference=Time"/>
            <ChannelSpec cn="CN=Root,Model=New Model,Vector=Compartments[compartment],Vector=Metabolites[dAOX],Reference=Concentration"/>
          </ListOfChannels>
        </PlotItem>
      </ListOfPlotItems>
    </PlotSpecification>
  </ListOfPlots>
  <GUI>
  </GUI>
  <SBMLReference file="Supplementary File 4.xml">
    <SBMLMap SBMLid="AACoA" COPASIkey="Metabolite_2"/>
    <SBMLMap SBMLid="ACAT2" COPASIkey="Metabolite_32"/>
    <SBMLMap SBMLid="ACoA" COPASIkey="Metabolite_0"/>
    <SBMLMap SBMLid="AOX" COPASIkey="Metabolite_24"/>
    <SBMLMap SBMLid="Bi__irreversible" COPASIkey="Function_37"/>
    <SBMLMap SBMLid="CE" COPASIkey="Metabolite_15"/>
    <SBMLMap SBMLid="CoAS" COPASIkey="Metabolite_1"/>
    <SBMLMap SBMLid="DMAPP" COPASIkey="Metabolite_8"/>
    <SBMLMap SBMLid="FC" COPASIkey="Metabolite_14"/>
    <SBMLMap SBMLid="FPP" COPASIkey="Metabolite_10"/>
    <SBMLMap SBMLid="GPP" COPASIkey="Metabolite_9"/>
    <SBMLMap SBMLid="HMGCoA" COPASIkey="Metabolite_3"/>
    <SBMLMap SBMLid="HMGCoAR" COPASIkey="Metabolite_29"/>
    <SBMLMap SBMLid="Henri_Michaelis_Menten__irreversible" COPASIkey="Function_8"/>
    <SBMLMap SBMLid="IPP" COPASIkey="Metabolite_7"/>
    <SBMLMap SBMLid="LAN" COPASIkey="Metabolite_13"/>
    <SBMLMap SBMLid="LDLC" COPASIkey="Metabolite_16"/>
    <SBMLMap SBMLid="LDLR" COPASIkey="Metabolite_18"/>
    <SBMLMap SBMLid="MV" COPASIkey="Metabolite_4"/>
    <SBMLMap SBMLid="MV5P" COPASIkey="Metabolite_5"/>
    <SBMLMap SBMLid="MV5PP" COPASIkey="Metabolite_6"/>
    <SBMLMap SBMLid="R10__FarnesylPP_formation" COPASIkey="Reaction_9"/>
    <SBMLMap SBMLid="R11__Squalene_formation" COPASIkey="Reaction_10"/>
    <SBMLMap SBMLid="R12__Squalene_epoxide_formation" COPASIkey="Reaction_11"/>
    <SBMLMap SBMLid="R13__Lanosterol_formation" COPASIkey="Reaction_12"/>
    <SBMLMap SBMLid="R14__Free_Cholesterol_Formation" COPASIkey="Reaction_13"/>
    <SBMLMap SBMLid="R15__Converstion_of__FC_to_CE" COPASIkey="Reaction_14"/>
    <SBMLMap SBMLid="R16__Conversion_of_CE_to_FC" COPASIkey="Reaction_15"/>
    <SBMLMap SBMLid="R17__Cholesterol_Esters_flux_to_LDL_C" COPASIkey="Reaction_16"/>
    <SBMLMap SBMLid="R18__LDL_Sink" COPASIkey="Reaction_17"/>
    <SBMLMap SBMLid="R19__LDLR_synthesis" COPASIkey="Reaction_19"/>
    <SBMLMap SBMLid="R1__Acetyl_CoA_synthesis" COPASIkey="Reaction_0"/>
    <SBMLMap SBMLid="R20__LDLR_Sink" COPASIkey="Reaction_18"/>
    <SBMLMap SBMLid="R21__Reuptake_of_LDL_C" COPASIkey="Reaction_20"/>
    <SBMLMap SBMLid="R22__SREBP_synthesis" COPASIkey="Reaction_21"/>
    <SBMLMap SBMLid="R23__SREBP_degradation" COPASIkey="Reaction_22"/>
    <SBMLMap SBMLid="R24__Antioxidant_Production" COPASIkey="Reaction_23"/>
    <SBMLMap SBMLid="R25__ROS_Production" COPASIkey="Reaction_24"/>
    <SBMLMap SBMLid="R26__ROS_Degradation" COPASIkey="Reaction_25"/>
    <SBMLMap SBMLid="R27__HMCoA_Reductase_Synthesis" COPASIkey="Reaction_26"/>
    <SBMLMap SBMLid="R28__HMCoA_Reductase_degradation" COPASIkey="Reaction_27"/>
    <SBMLMap SBMLid="R29__ACAT_Synthesis" COPASIkey="Reaction_28"/>
    <SBMLMap SBMLid="R2__Interconversion_of_Acetyl_CoA_and_Acetoacetyl_CoA" COPASIkey="Reaction_1"/>
    <SBMLMap SBMLid="R30__ACAT2_Degradation" COPASIkey="Reaction_29"/>
    <SBMLMap SBMLid="R31__Antioxidant_enzyme_degradation" COPASIkey="Reaction_30"/>
    <SBMLMap SBMLid="R3__HMG_CoA_formation" COPASIkey="Reaction_2"/>
    <SBMLMap SBMLid="R4__Mevalonate_formation" COPASIkey="Reaction_3"/>
    <SBMLMap SBMLid="R5__Mevalonate5P_formation" COPASIkey="Reaction_4"/>
    <SBMLMap SBMLid="R6__Mevalonate5PP_formation" COPASIkey="Reaction_5"/>
    <SBMLMap SBMLid="R7__IPP_formation" COPASIkey="Reaction_6"/>
    <SBMLMap SBMLid="R8__DMAPP_interconversion" COPASIkey="Reaction_7"/>
    <SBMLMap SBMLid="R9__GeranylPP_formation" COPASIkey="Reaction_8"/>
    <SBMLMap SBMLid="ROS" COPASIkey="Metabolite_26"/>
    <SBMLMap SBMLid="Rate_Law_for_R19__LDLR_synthesis" COPASIkey="Function_40"/>
    <SBMLMap SBMLid="Reversible_Michaelis_Menten" COPASIkey="Function_28"/>
    <SBMLMap SBMLid="SQ" COPASIkey="Metabolite_11"/>
    <SBMLMap SBMLid="SQE" COPASIkey="Metabolite_12"/>
    <SBMLMap SBMLid="SREBP2" COPASIkey="Metabolite_21"/>
    <SBMLMap SBMLid="compartment" COPASIkey="Compartment_0"/>
    <SBMLMap SBMLid="dACAT2" COPASIkey="Metabolite_34"/>
    <SBMLMap SBMLid="dAOX" COPASIkey="Metabolite_35"/>
    <SBMLMap SBMLid="dHMGCoAR" COPASIkey="Metabolite_31"/>
    <SBMLMap SBMLid="dLDLC" COPASIkey="Metabolite_17"/>
    <SBMLMap SBMLid="dLDLR" COPASIkey="Metabolite_20"/>
    <SBMLMap SBMLid="dROS" COPASIkey="Metabolite_28"/>
    <SBMLMap SBMLid="dSREBP2" COPASIkey="Metabolite_23"/>
    <SBMLMap SBMLid="sACAT2" COPASIkey="Metabolite_33"/>
    <SBMLMap SBMLid="sAOX" COPASIkey="Metabolite_25"/>
    <SBMLMap SBMLid="sHMGCoAR" COPASIkey="Metabolite_30"/>
    <SBMLMap SBMLid="sLDLR" COPASIkey="Metabolite_19"/>
    <SBMLMap SBMLid="sROS" COPASIkey="Metabolite_27"/>
    <SBMLMap SBMLid="sSREBP2" COPASIkey="Metabolite_22"/>
  </SBMLReference>
  <ListOfUnitDefinitions>
    <UnitDefinition key="Unit_1" name="meter" symbol="m">
      <MiriamAnnotation>
<rdf:RDF
xmlns:dcterms="http://purl.org/dc/terms/"
xmlns:rdf="http://www.w3.org/1999/02/22-rdf-syntax-ns#">
<rdf:Description rdf:about="#Unit_0">
<dcterms:created>
<rdf:Description>
<dcterms:W3CDTF>2020-08-26T14:58:35Z</dcterms:W3CDTF>
</rdf:Description>
</dcterms:created>
</rdf:Description>
</rdf:RDF>
      </MiriamAnnotation>
      <Expression>
        m
      </Expression>
    </UnitDefinition>
    <UnitDefinition key="Unit_5" name="second" symbol="s">
      <MiriamAnnotation>
<rdf:RDF
xmlns:dcterms="http://purl.org/dc/terms/"
xmlns:rdf="http://www.w3.org/1999/02/22-rdf-syntax-ns#">
<rdf:Description rdf:about="#Unit_4">
<dcterms:created>
<rdf:Description>
<dcterms:W3CDTF>2020-08-26T14:58:35Z</dcterms:W3CDTF>
</rdf:Description>
</dcterms:created>
</rdf:Description>
</rdf:RDF>
      </MiriamAnnotation>
      <Expression>
        s
      </Expression>
    </UnitDefinition>
    <UnitDefinition key="Unit_13" name="Avogadro" symbol="Avogadro">
      <MiriamAnnotation>
<rdf:RDF
xmlns:dcterms="http://purl.org/dc/terms/"
xmlns:rdf="http://www.w3.org/1999/02/22-rdf-syntax-ns#">
<rdf:Description rdf:about="#Unit_12">
<dcterms:created>
<rdf:Description>
<dcterms:W3CDTF>2020-08-26T14:58:35Z</dcterms:W3CDTF>
</rdf:Description>
</dcterms:created>
</rdf:Description>
</rdf:RDF>
      </MiriamAnnotation>
      <Expression>
        Avogadro
      </Expression>
    </UnitDefinition>
    <UnitDefinition key="Unit_17" name="item" symbol="#">
      <MiriamAnnotation>
<rdf:RDF
xmlns:dcterms="http://purl.org/dc/terms/"
xmlns:rdf="http://www.w3.org/1999/02/22-rdf-syntax-ns#">
<rdf:Description rdf:about="#Unit_16">
<dcterms:created>
<rdf:Description>
<dcterms:W3CDTF>2020-08-26T14:58:35Z</dcterms:W3CDTF>
</rdf:Description>
</dcterms:created>
</rdf:Description>
</rdf:RDF>
      </MiriamAnnotation>
      <Expression>
        #
      </Expression>
    </UnitDefinition>
    <UnitDefinition key="Unit_35" name="liter" symbol="l">
      <MiriamAnnotation>
<rdf:RDF
xmlns:dcterms="http://purl.org/dc/terms/"
xmlns:rdf="http://www.w3.org/1999/02/22-rdf-syntax-ns#">
<rdf:Description rdf:about="#Unit_34">
<dcterms:created>
<rdf:Description>
<dcterms:W3CDTF>2020-08-26T14:58:35Z</dcterms:W3CDTF>
</rdf:Description>
</dcterms:created>
</rdf:Description>
</rdf:RDF>
      </MiriamAnnotation>
      <Expression>
        0.001*m^3
      </Expression>
    </UnitDefinition>
    <UnitDefinition key="Unit_41" name="mole" symbol="mol">
      <MiriamAnnotation>
<rdf:RDF
xmlns:dcterms="http://purl.org/dc/terms/"
xmlns:rdf="http://www.w3.org/1999/02/22-rdf-syntax-ns#">
<rdf:Description rdf:about="#Unit_40">
<dcterms:created>
<rdf:Description>
<dcterms:W3CDTF>2020-08-26T14:58:35Z</dcterms:W3CDTF>
</rdf:Description>
</dcterms:created>
</rdf:Description>
</rdf:RDF>
      </MiriamAnnotation>
      <Expression>
        Avogadro*#
      </Expression>
    </UnitDefinition>
    <UnitDefinition key="Unit_65" name="minute" symbol="min">
      <MiriamAnnotation>
<rdf:RDF
xmlns:dcterms="http://purl.org/dc/terms/"
xmlns:rdf="http://www.w3.org/1999/02/22-rdf-syntax-ns#">
<rdf:Description rdf:about="#Unit_64">
<dcterms:created>
<rdf:Description>
<dcterms:W3CDTF>2020-08-26T14:58:35Z</dcterms:W3CDTF>
</rdf:Description>
</dcterms:created>
</rdf:Description>
</rdf:RDF>
      </MiriamAnnotation>
      <Expression>
        60*s
      </Expression>
    </UnitDefinition>
  </ListOfUnitDefinitions>
</COPASI>
