# Supplementary material for: Cholesterol Homeostasis: An In Silico Investigation into How Aging Disrupts Its Key Hepatic Regulatory Mechanisms
Source: Biology (Basel). 2020 Sep 30;9(10):314. doi: 10.3390/biology9100314 (PMC7599957; doi:10.3390/biology9100314)
Supplement: Supplementary file 1 [file biology-09-00314-s001.zip › biology-931909-supplementary/Supplementary Files/Supplementary File 5.xlsx]

## Sheet: Sheet1
Reaction	Abbreviation	Rate Law	K1 (1/min)	Km (µMoles/µL)	Vmax (µMoles/Min/mg)	Literature Km	Literature Vmax	Reference
R1:Acetyl CoA synthesis	CoAS -> ACoA	Mass action (irreversible)	1
R2:Interconversion of Acetyl CoA and Acetoacetyl CoA	ACoA = AACoA	Reversible MM Kinetics		F=10 R=5	F=0.58 R=0.55	F=28uM R=5uM	F=580nmol/min/mg R= 550nmol/min/mg	Sakurai, S., Fukao, T., Haapalainen, A.M., Zhang, G., Yamada, K., Lilliu, F., Yano, S., Robinson, P., Gibson, M.K., Wanders, R.J., Mitchell, G.A., Wierenga, R.K., Kondo, N., 2007. Kinetic and expression analyses of seven novel mutations in mitochondrial acetoacetyl-CoA thiolase (T2): identification of a Km mutant and an analysis of the mutational sites in the structure. Mol Genet Metab 90, 370-37…
R3:HMG CoA formation	ACoA + AACoA -> HMGCoA	Bi kinetics		Kma=76 Kmb=73	1.06	Kma=73uM Kmb=76uM	1.06umol/min/mg	Andrew Skaff, D., Miziorko, H.M., 2010. A visible wavelength spectrophotometric assay suitable for high-throughput screening of 3-hydroxy-3-methylglutaryl-CoA synthase. Analytical Biochemistry 396, 96-102.
R4:Mevalonate formation	HMGCoA -> MV	MM kinetics		14.3	1.43	14.3uM	143pmol/min/mg	Polo, M., de Bravo, M.G., Carbone, C., 1999. 3-Hydroxy-3-methylglutaryl coenzyme a reductase activity in liver of athymic mice with or without an implanted human carcinoma. Comp Biochem Physiol B Biochem Mol Biol 122, 433-437.
R5:Mevalonate5P formation	MV -> MV5P	MM kinetics		24	3.7	24uM	37umol/min/mg	Potter, D., Miziorko, H.M., 1997. Identification of catalytic residues in human mevalonate kinase. The Journal of biological chemistry 272, 25449-25454.
R6:Mevalonate5PP formation	MV5P = MV5PP	Reversible MM Kinetics		F=34 R=41	F=12 R=11.3	F=34uM R=41uM	F=46.4 R=11.3umol/min/mg	Herdendorf, T.J., Miziorko, H.M., 2007. Functional evaluation of conserved basic residues in human phosphomevalonate kinase. Biochemistry 46, 11780-11788.
R7: IPP formation	MV5PP -> IPP	MM kinetics		28.9	6.1	28.9uM	6.1umol/min	Voynova, N.E., Fu, Z., Battaile, K.P., Herdendorf, T.J., Kim, J.J., Miziorko, H.M., 2008. Human mevalonate diphosphate decarboxylase: characterization, investigation of the mevalonate diphosphate binding site, and crystal structure. Arch Biochem Biophys 480, 58-67.
R8:DMAPP interconversion	IPP -> DMAPP	MM kinetics		276.8	6	276.8uM	0.6umol/min/mg	Diaz, M.E., Mayoral, J.G., Priestap, H., Nouzova, M., Rivera-Perez, C., Noriega, F.G., 2012. Characterization of an isopentenyl diphosphate isomerase involved in the juvenile hormone pathway in Aedes aegypti. Insect Biochem Mol Biol 42, 751-757
R9: GeranylPP formation	DMAPP + IPP -> GPP	Bi kinetics		Kma=66.7 Kmb=108	29.7	Kma=66.6uM Kmb=108uM	29.7nmol/min/mg	Kawasaki, T., Hamano, Y., Kuzuyama, T., Itoh, N., Seto, H., Dairi, T., 2003. Interconversion of the product specificity of type I eubacterial farnesyl diphosphate synthase and geranylgeranyl diphosphate synthase through one amino acid substitution. J Biochem 133, 83-91
R10:FarnesylPP formation	GPP + IPP -> FPP	Bi kinetics		Kma=0.55 Kmb =0.43	1.08	Kma=0.43uM Kmb=0.55uM	1.08umol/min/mg	Ding, V.D., Sheares, B.T., Bergstrom, J.D., Ponpipom, M.M., Perez, L.B., Poulter, C.D., 1991. Purification and characterization of recombinant human farnesyl diphosphate synthase expressed in Escherichia coli. The Biochemical journal 275 ( Pt 1), 61-65.
R11:Squalene formation	FPP -> SQ	MM kinetics		2.3	4.8	2.3uM	4800nmol/min/mg	Soltis, D.A., McMahon, G., Caplan, S.L., Dudas, D.A., Chamberlin, H.A., Vattay, A., Dottavio, D., Rucker, M.L., Engstrom, R.G., Cornell-Kennon, S.A., et al., 1995. Expression, purification, and characterization of the human squalene synthase: use of yeast and baculoviral systems. Arch Biochem Biophys 316, 713-723.
R12: Squalene epoxide formation	SQ -> SQE	MM kinetics		13.3	0.18	13.3uM	0.71nmol/h/mg	Favre, B., Ryder, N.S., 1996. Characterization of squalene epoxidase activity from the dermatophyte Trichophyton rubrum and its inhibition by terbinafine and other antimycotic agents. Antimicrob Agents Chemother 40, 443-447.
R13: Lanosterol formation	SQE -> LAN	MM kinetics		75	0.5	75uM	0.33uM/min	Hoshino, T., Chiba, A., Abe, N., 2012. Lanosterol biosynthesis: the critical role of the methyl-29 group of 2,3-oxidosqualene for the correct folding of this substrate and for the construction of the five-membered D ring. Chemistry (Weinheim an der Bergstrasse, Germany) 18, 13108-13116.
R14: Free Cholesterol Formation	LAN -> FC	Mass action (irreversible)	1
R15: Converstion of FC to CE	FC = CE	MM Kinetics		4	0.004	F=9.99uMol/L	F=4.0nmol/min/mg	kenoya, M., Yoshinaka, Y., Kobayashi, H., Kawamine, K., Shibuya, K., Sato, F., Sawanobori, K., Watanabe, T., Miyazaki, A., 2007. A selective ACAT-1 inhibitor, K-604, suppresses fatty streak lesions in fat-fed hamsters without affecting plasma cholesterol levels. Atherosclerosis 191, 290-297.
R16:Conversion of CE to FC	CE -> FC	MM kinetics		0.0142	3.3e-06	14.2umol/L	0.33umol/min/L	Sbarra, V., Ristorcelli, E., Petit-Thevenin, J.L., Teissedre, P.L., Lombardo, D., Verine, A., 2005. In vitro polyphenol effects on activity, expression and secretion of pancreatic bile salt-dependent lipase. Biochim Biophys Acta 1736, 67-76.
R17:Cholesterol Esters flux to LDL-C	CE -> LDLC	Mass action (irreversible)	0.1
R18: LDL Sink	LDLC -> dLDLC	Mass action (irreversible)	0.1
R19: LDLR synthesis	sLDLR -> LDLR; FC	Rate Law for R19: LDLR synthesis	1*sLDLR/(1+FC)
R20: LDLR Sink	LDLR -> dLDLR	Mass action (irreversible)	1 e-5
R21: Reuptake of LDL-C	LDLC + LDLR -> FC	Mass action (irreversible)	1 e-9
R22: SREBP synthesis	sSREBP2 -> SREBP2; FC	Mass action (irreversible)	1
R23: SREBP degradation	SREBP2 -> dSREBP2	Mass action (irreversible)	1
R24: Antioxidant Production	sAOX -> AOX	Mass action (irreversible)	0.1
R25: ROS Production	sROS -> ROS	Mass action (irreversible)	0.1
R26: ROS Degradation	ROS + AOX -> dROS	Mass action (irreversible)	0.1
R27: HMCoA Reductase Synthesis	sHMGCoAR + ROS + SREBP2 -> HMGCoAR	Mass action (irreversible)	0.1
R28: HMCoA Reductase degradation	HMGCoAR -> dHMGCoAR	Mass action (irreversible)	0.1
R29: ACAT Synthesis	sACAT2 -> ACAT2	Mass action (irreversible)	0.1
R 30: ACAT2 Degradation	ACAT2 -> dACAT2	Mass action (irreversible)	0.1
R31: Antioxidant enzyme degradation	AOX -> dAOX	Mass action (irreversible)	0.1
